# Supplementary material for: COVID-19 vaccine acceptance among healthcare workers in India: Results from a cross-sectional survey
Source: PLOS Glob Public Health. 2022 Jul 6;2(7):e0000661. doi: 10.1371/journal.pgph.0000661 (PMC10021553; doi:10.1371/journal.pgph.0000661)
Supplement: S2 Data — (XLSX) [file pgph.0000661.s006.xlsx]

## Sheet: Full_dataset
	StartDate	EndDate	q1a	Q1a_13_text	q1a_15_text	q1b	q1c	q1d	q1e	q1e_3_text	q2	q3	q4	q4_10_text	q5	q6	q7	q8	q9	q10	q10_15_text	q11a	q11b	q12	q13a	q13b	q14	q15	q16	q17	q17_8_text	q18and19_1	q18and19_2	q20	q21	q22a	q22a_5_text	q22b	q22b_7_text	q23_25_1	q23_25_2	q23_25_3	q26a	q26b	q26c	q26d	q26e	q26f	q26g
1	2021-01-24 01:51:00	2021-01-24 02:01:00	Medical doctor	NA	NA	Public sector institution	Yes	No	NA	NA	45	Male	None	NA	Maharashtra	No	NA	NA	Yes	Social media (Twitter, Whatsapp, Facebook etc),Government source,Newspaper/Magazines,Internet	NA	Government source	Social media (Twitter, Whatsapp, Facebook etc)	Agree	Less than 100	2022-01-25	Very susceptible	Agree	Strongly agree	Receive the vaccine as soon as it is available to me	NA	Agree	Agree	No	Yes	No, I would accept ANY approved vaccine	NA	NA	NA	Neither agree nor disagree	Disagree	Disagree	Yes	No	Yes	I don't know	Yes	Yes	Yes
2	2021-01-24 02:11:00	2021-01-24 02:19:00	Medical doctor	NA	NA	Private sector institution	Yes	No	NA	NA	29	Female	None	NA	Rajasthan	No	NA	NA	Yes	Government source,Journal articles,Newspaper/Magazines,Healthcare providers	NA	Government source	Social media (Twitter, Whatsapp, Facebook etc)	Agree	Less than 100	2022-01-25	Somewhat susceptible	Strongly agree	Agree	Wait until itâ€™s been available for 6 months, to see how it affects other people	NA	Neither agree nor disagree	Neither agree nor disagree	No	Yes	No, I would accept ANY approved vaccine	NA	NA	NA	Disagree	Disagree	Strongly disagree	No	No	Yes	No	Yes	No	Yes
3	2021-01-24 02:29:00	2021-01-24 02:37:00	Public health professional (epidemiologist, surveillance team member, data collector, etc.)	NA	NA	Private sector institution	Yes	No	NA	NA	26	Male	None	NA	NA	No	NA	NA	Yes	Government source,Journal articles,Newspaper/Magazines,Healthcare providers	NA	Government source	Social media (Twitter, Whatsapp, Facebook etc)	Strongly Agree	None	None	Somewhat susceptible	Strongly agree	Strongly agree	Receive the vaccine as soon as it is available to me	NA	Strongly agree	Strongly agree	No	Yes	Yes, I would only accept the Covishield (AstraZeneca/Oxford/Serum Institute) vaccine	NA	NA	NA	Disagree	Agree	Neither agree nor disagree	Yes	No	Yes	Yes	Yes	Yes	Yes
4	2021-01-24 02:29:00	2021-01-24 02:38:00	Public health professional (epidemiologist, surveillance team member, data collector, etc.)	NA	NA	Public sector institution	Yes	No	NA	NA	28	Male	Diabetes Mellitus	NA	NA	No	NA	NA	No	Government source,Journal articles,Healthcare providers	NA	Government source	Social media (Twitter, Whatsapp, Facebook etc)	Neither agree nor disagree	None	None	Not very susceptible	Agree	N/A â€“ I do not work in a hospital/clinic setting	Wait until itâ€™s been available for 6 months, to see how it affects other people	NA	Strongly agree	Agree	NA	Yes	Yes, I would only accept the Covaxin (Bharat Biotech) vaccine	NA	NA	NA	Disagree	Disagree	Disagree	Yes	I don't know	Yes	No	Yes	Yes	Yes
5	2021-01-24 02:23:00	2021-01-24 02:52:00	General Duty Attendant	NA	NA	Private sector institution	Yes	No	NA	NA	40	Male	None	NA	Gujarat	Yes	Yes	No	Yes	Hospital website,Government source,Journal articles,Internet	NA	Government source	Internet	Agree	101 â€“ 250	I do not know	Somewhat susceptible	Strongly agree	Strongly agree	Wait until itâ€™s been available for 6 months, to see how it affects other people	NA	Agree	Agree	No	I do not know / I would need more information	No, I would NOT accept any currently approved vaccine	NA	NA	NA	Agree	Agree	Disagree	No	No	Yes	No	Yes	Yes	No
6	2021-01-24 02:50:00	2021-01-24 03:00:00	Medical doctor	NA	NA	Private sector institution	Yes	No	NA	NA	70	Female	None	NA	Gujarat	No	NA	NA	Yes	Radio/ television,Colleagues,Social media (Twitter, Whatsapp, Facebook etc),Government source,Journal articles,Newspaper/Magazines,Healthcare providers,Internet	NA	Journal articles	Social media (Twitter, Whatsapp, Facebook etc)	Agree	Less than 100	2022-01-25	Somewhat susceptible	Neither agree nor disagree	Agree	Receive the vaccine as soon as it is available to me	NA	Neither agree nor disagree	Agree	No	Yes	Yes, I would only accept the Covishield (AstraZeneca/Oxford/Serum Institute) vaccine	NA	NA	NA	Disagree	Disagree	Disagree	No	No	Yes	No	No	No	Yes
7	2021-01-24 02:52:00	2021-01-24 03:01:00	Medical doctor	NA	NA	Public sector institution	Yes	Yes	Covaxin (Bharat Biotech) vaccine	NA	38	Male	None	NA	Odisha (former Orissa)	No	NA	NA	Yes	Social media (Twitter, Whatsapp, Facebook etc),Government source,Newspaper/Magazines	NA	Colleagues	Government source	Agree	More than 500	2022-01-25	Very susceptible	Strongly agree	Strongly agree	Receive the vaccine as soon as it is available to me	NA	Strongly agree	Strongly agree	No	Yes	N/A â€“ I have already received a vaccine	NA	No, I was willing to accept ANY approved vaccine	NA	Strongly disagree	Strongly disagree	Strongly disagree	I don't know	I don't know	Yes	Yes	No	Yes	Yes
8	2021-01-24 03:24:00	2021-01-24 03:33:00	Public health professional (epidemiologist, surveillance team member, data collector, etc.)	NA	NA	Public sector institution	Yes	No	NA	NA	35	Male	None	NA	Uttar Pradesh	NA	NA	NA	Yes	Radio/ television,Colleagues,Hospital website,Social media (Twitter, Whatsapp, Facebook etc),Government source,Journal articles,Newspaper/Magazines	NA	Government source	Social media (Twitter, Whatsapp, Facebook etc)	Agree	101 â€“ 250	51 - 75	Very susceptible	Agree	Agree	Wait until itâ€™s been available for 6 months, to see how it affects other people	NA	Neither agree nor disagree	Neither agree nor disagree	No	I do not know / I would need more information	Yes, but I am waiting for a different vaccine to be approved. Specify product:	NA	NA	NA	Strongly agree	Agree	Neither agree nor disagree	NA	NA	NA	NA	Yes	Yes	Yes
9	2021-01-24 03:20:00	2021-01-24 03:47:00	Other, specify:	NA	Communication Officer	Public sector institution	Yes	Yes	Covishield (AstraZeneca/Oxford/Serum Institute) vaccine	NA	56	Male	Diabetes Mellitus	NA	Andhra Pradesh	Yes	Yes	No	Yes	Social media (Twitter, Whatsapp, Facebook etc),Government source,Journal articles,Newspaper/Magazines,Healthcare providers,Internet	NA	Government source	Community members / Friends	Strongly Agree	Less than 100	2022-01-25	Somewhat susceptible	Strongly agree	N/A â€“ I do not work in a hospital/clinic setting	Receive the vaccine as soon as it is available to me	NA	Strongly agree	Strongly agree	No	Yes	N/A â€“ I have already received a vaccine	NA	No, I was not given a choice	NA	Strongly disagree	Strongly agree	Strongly agree	NA	NA	Yes	NA	NA	NA	NA
10	2021-01-24 03:49:00	2021-01-24 03:55:00	Medical doctor	NA	NA	Public sector institution	Yes	Yes	Covishield (AstraZeneca/Oxford/Serum Institute) vaccine	NA	43	Male	None	NA	Gujarat	Yes	Yes	No	NA	Radio/ television,Social media (Twitter, Whatsapp, Facebook etc),Government source,Journal articles,Newspaper/Magazines,Internet	NA	Government source	Community members / Friends	Neither agree nor disagree	Less than 100	2022-01-25	Somewhat susceptible	Agree	Agree	Receive the vaccine as soon as it is available to me	NA	Agree	Strongly agree	No	Yes	Yes, I would only accept the Covishield (AstraZeneca/Oxford/Serum Institute) vaccine	NA	NA	NA	Disagree	Neither agree nor disagree	Disagree	NA	NA	NA	NA	NA	NA	Yes
11	2021-01-24 04:05:00	2021-01-24 04:12:00	Public health professional (epidemiologist, surveillance team member, data collector, etc.)	NA	NA	Private sector institution	No	No	NA	NA	26	Female	None	NA	Gujarat	No	NA	NA	Yes	Radio/ television,Government source,Internet	NA	Government source	Social media (Twitter, Whatsapp, Facebook etc)	Strongly Agree	None	None	Somewhat susceptible	Agree	N/A â€“ I do not work in a hospital/clinic setting	Receive the vaccine as soon as it is available to me	NA	Strongly agree	Strongly agree	No	Yes	No, I would accept ANY approved vaccine	NA	NA	NA	Strongly disagree	Strongly disagree	Strongly disagree	Yes	No	Yes	No	No	No	Yes
12	2021-01-24 04:39:00	2021-01-24 04:45:00	Public health professional (epidemiologist, surveillance team member, data collector, etc.)	NA	NA	Private sector institution	No	No	NA	NA	33	Male	None	NA	Odisha (former Orissa)	No	NA	NA	Yes	Government source,Journal articles,Newspaper/Magazines	NA	Government source	Social media (Twitter, Whatsapp, Facebook etc)	Strongly Agree	Less than 100	2022-01-25	Not very susceptible	Agree	Agree	Wait until itâ€™s been available for 6 months, to see how it affects other people	NA	Strongly agree	Strongly agree	No	Yes	Yes, I would only accept the Covaxin (Bharat Biotech) vaccine	NA	NA	NA	Neither agree nor disagree	Neither agree nor disagree	Neither agree nor disagree	I don't know	No	No	No	No	Yes	No
13	2021-01-24 05:14:00	2021-01-24 05:26:00	Public health professional (epidemiologist, surveillance team member, data collector, etc.)	NA	NA	Public sector institution	Yes	Yes	Covaxin (Bharat Biotech) vaccine	NA	53	Male	Hypertension,Diabetes Mellitus,Cardiovascular Disease	NA	Maharashtra	No	NA	NA	Yes	Government source,Journal articles,Newspaper/Magazines	NA	Government source	Social media (Twitter, Whatsapp, Facebook etc)	Agree	Less than 100	None	Very susceptible	Agree	Agree	Receive the vaccine as soon as it is available to me	NA	Agree	Agree	No	Yes	N/A â€“ I have already received a vaccine	NA	No, I was not given a choice	NA	Agree	Agree	Agree	No	No	Yes	Yes	No	No	Yes
14	2021-01-24 05:26:00	2021-01-24 05:42:00	Medical doctor	NA	NA	Public sector institution	Yes	No	NA	NA	51	Female	None	NA	Meghalaya	No	NA	NA	Yes	Hospital website,Government source	NA	Government source	Community members / Friends	Agree	Less than 100	None	Not very susceptible	Agree	Agree	Receive the vaccine as soon as it is available to me	NA	Agree	Strongly agree	No	Yes	No, I would accept ANY approved vaccine	NA	NA	NA	Disagree	Disagree	Disagree	Yes	I don't know	Yes	No	No	No	No
15	2021-01-24 06:13:00	2021-01-24 06:27:00	Public health professional (epidemiologist, surveillance team member, data collector, etc.)	NA	NA	Public sector institution	Yes	No	NA	NA	36	Male	None	NA	Madhya Pradesh	No	NA	NA	Yes	Radio/ television,Colleagues,Hospital website,Social media (Twitter, Whatsapp, Facebook etc),Government source,Journal articles,Newspaper/Magazines,Family members,Community members / Friends,Healthcare providers,Internet	NA	Government source	Journal articles	Strongly Agree	Less than 100	2022-01-25	Somewhat susceptible	Strongly agree	Neither agree nor disagree	Wait until itâ€™s been available for 6 months, to see how it affects other people	NA	Strongly agree	Strongly agree	NA	No	Yes, I would only accept the Covishield (AstraZeneca/Oxford/Serum Institute) vaccine	NA	NA	NA	Disagree	Disagree	Agree	Yes	I don't know	Yes	Yes	Yes	Yes	I don't know
16	2021-01-24 07:20:00	2021-01-24 07:32:00	Public health professional (epidemiologist, surveillance team member, data collector, etc.)	NA	NA	Private sector institution	No	No	NA	NA	42	Male	None	NA	Jharkhand	NA	NA	NA	Yes	Radio/ television,Social media (Twitter, Whatsapp, Facebook etc),Government source,Journal articles	NA	Journal articles	Social media (Twitter, Whatsapp, Facebook etc)	Strongly Agree	Less than 100	I do not know	Somewhat susceptible	Agree	Agree	Receive the vaccine as soon as it is available to me	NA	Agree	Strongly agree	No	Yes	No, I would accept ANY approved vaccine	NA	NA	NA	Strongly disagree	Strongly disagree	Disagree	Yes	No	Yes	No	No	No	Yes
17	2021-01-24 08:02:00	2021-01-24 08:25:00	Public health professional (epidemiologist, surveillance team member, data collector, etc.)	NA	NA	Public sector institution	Yes	No	NA	NA	30	Male	None	NA	Gujarat	NA	NA	NA	Yes	Colleagues,Social media (Twitter, Whatsapp, Facebook etc),Government source,Journal articles,Internet	NA	Government source	I donâ€™t keep up to date	Strongly Agree	Less than 100	2022-01-25	Somewhat susceptible	Agree	Agree	I do not know	NA	Disagree	Neither agree nor disagree	NA	No	No, I would NOT accept any currently approved vaccine	NA	NA	NA	Strongly disagree	Neither agree nor disagree	Neither agree nor disagree	No	No	No	No	No	No	Yes
18	2021-01-24 10:26:00	2021-01-24 10:31:00	Public health professional (epidemiologist, surveillance team member, data collector, etc.)	NA	NA	Private sector institution	No	No	NA	NA	23	Female	None	NA	Delhi (national capital territory)	No	NA	NA	Yes	Government source,Journal articles,Internet	NA	Government source	Community members / Friends	Agree	None	None	Not very susceptible	Strongly agree	N/A â€“ I do not work in a hospital/clinic setting	Definitely not receive it	NA	Neither agree nor disagree	Neither agree nor disagree	Yes	No	No, I would accept ANY approved vaccine	NA	NA	NA	Neither agree nor disagree	Neither agree nor disagree	Neither agree nor disagree	No	No	No	No	No	No	No
19	2021-01-24 10:51:00	2021-01-24 10:57:00	Medical doctor	NA	NA	Private sector institution	Yes	No	NA	NA	49	Female	None	NA	Assam	Yes	Yes	No	Yes	Colleagues,Social media (Twitter, Whatsapp, Facebook etc),Government source,Journal articles,Community members / Friends,Healthcare providers,Internet	NA	Journal articles	Social media (Twitter, Whatsapp, Facebook etc)	Strongly Agree	Less than 100	2022-01-25	Very susceptible	Strongly agree	Agree	Receive the vaccine as soon as it is available to me	NA	Strongly agree	Strongly agree	No	Yes	Yes, I would only accept the Covishield (AstraZeneca/Oxford/Serum Institute) vaccine	NA	NA	NA	Strongly disagree	Strongly disagree	Strongly disagree	Yes	I don't know	Yes	No	No	Yes	Yes
20	2021-01-24 18:59:00	2021-01-24 19:11:00	Medical doctor	NA	NA	Public sector institution	Yes	No	NA	NA	36	Male	None	NA	Maharashtra	No	NA	NA	Yes	Radio/ television,Colleagues,Government source,Newspaper/Magazines,Internet	NA	Government source	Social media (Twitter, Whatsapp, Facebook etc)	Strongly Agree	250 â€“ 500	I do not know	Somewhat susceptible	Agree	Strongly agree	Receive the vaccine as soon as it is available to me	NA	Agree	Strongly agree	No	Yes	No, I would accept ANY approved vaccine	NA	NA	NA	Agree	Agree	Neither agree nor disagree	No	No	Yes	No	No	No	Yes
21	2021-01-24 19:19:00	2021-01-24 19:30:00	Public health professional (epidemiologist, surveillance team member, data collector, etc.)	NA	NA	Private sector institution	No	No	NA	NA	27	Female	None	NA	Meghalaya	No	NA	NA	Yes	Radio/ television,Colleagues,Social media (Twitter, Whatsapp, Facebook etc),Journal articles,Newspaper/Magazines	NA	Journal articles	Social media (Twitter, Whatsapp, Facebook etc)	Agree	None	None	Not very susceptible	Strongly agree	Agree	Wait until itâ€™s been available for 6 months, to see how it affects other people	NA	Agree	Agree	NA	I do not know / I would need more information	No, I would NOT accept any currently approved vaccine	NA	NA	NA	Neither agree nor disagree	Neither agree nor disagree	Disagree	No	Yes	Yes	I don't know	Yes	Yes	Yes
22	2021-01-24 19:41:00	2021-01-24 19:49:00	Medical doctor	NA	NA	Public sector institution	Yes	Yes	Covishield (AstraZeneca/Oxford/Serum Institute) vaccine	NA	43	Male	Hypertension	NA	Assam	No	NA	NA	Yes	Social media (Twitter, Whatsapp, Facebook etc),Government source,Healthcare providers	NA	Government source	Community members / Friends	Agree	More than 500	2022-01-25	Very susceptible	Strongly agree	Agree	Receive the vaccine as soon as it is available to me	NA	Strongly agree	Strongly agree	No	Yes	No, I would NOT accept any currently approved vaccine	NA	NA	NA	Disagree	Disagree	Disagree	No	No	Yes	No	No	No	Yes
23	2021-01-24 19:03:00	2021-01-24 19:51:00	Public health professional (epidemiologist, surveillance team member, data collector, etc.)	NA	NA	Public sector institution	Yes	Yes	Covishield (AstraZeneca/Oxford/Serum Institute) vaccine	NA	30	Male	None	NA	Madhya Pradesh	No	NA	NA	Yes	Government source,Journal articles	NA	Government source	Journal articles	Strongly Agree	Less than 100	26 - 50	Somewhat susceptible	Strongly agree	Strongly agree	Receive the vaccine as soon as it is available to me	NA	Agree	Strongly agree	No	Yes	Yes, I would only accept the Covishield (AstraZeneca/Oxford/Serum Institute) vaccine	NA	NA	NA	Disagree	Disagree	Disagree	NA	NA	Yes	NA	NA	NA	NA
24	2021-01-24 19:56:00	2021-01-24 20:01:00	Medical doctor	NA	NA	Private sector institution	Yes	No	NA	NA	43	Male	None	NA	Maharashtra	No	NA	NA	Yes	Government source,Journal articles,Newspaper/Magazines,Healthcare providers,Internet	NA	Journal articles	Social media (Twitter, Whatsapp, Facebook etc)	Disagree	101 â€“ 250	2022-01-25	Somewhat susceptible	Agree	Strongly agree	Wait until itâ€™s been available for 6 months, to see how it affects other people	NA	Neither agree nor disagree	Neither agree nor disagree	NA	I do not know / I would need more information	Yes, but I am waiting for a different vaccine to be approved. Specify product:	Pfizer	NA	NA	Neither agree nor disagree	Neither agree nor disagree	Disagree	No	No	Yes	No	Yes	Yes	Yes
25	2021-01-24 20:43:00	2021-01-24 20:51:00	Public health professional (epidemiologist, surveillance team member, data collector, etc.)	NA	NA	Public sector institution	Yes	No	NA	NA	29	Male	None	NA	NA	No	NA	NA	No	Government source	NA	Other, specify:	Government source	Neither agree nor disagree	Less than 100	None	Not at all susceptible	Strongly agree	Strongly agree	Definitely not receive it	NA	Strongly disagree	Strongly disagree	Yes	No	No, I would NOT accept any currently approved vaccine	NA	NA	NA	Neither agree nor disagree	Neither agree nor disagree	Neither agree nor disagree	I don't know	I don't know	I don't know	I don't know	I don't know	I don't know	I don't know
26	2021-01-24 21:26:00	2021-01-24 21:36:00	Medical doctor	NA	NA	Public sector institution	Yes	No	NA	NA	56	Male	Asthma	NA	Assam	No	NA	NA	Yes	Colleagues,Social media (Twitter, Whatsapp, Facebook etc),Journal articles	NA	Journal articles	Social media (Twitter, Whatsapp, Facebook etc)	Agree	101 â€“ 250	I do not know	Somewhat susceptible	Agree	Agree	Receive the vaccine as soon as it is available to me	NA	Strongly agree	Strongly agree	No	Yes	No, I would accept ANY approved vaccine	NA	NA	NA	Disagree	Disagree	Disagree	I don't know	I don't know	Yes	No	Yes	Yes	Yes
27	2021-01-24 21:42:00	2021-01-24 21:59:00	Medical doctor	NA	NA	Private sector institution	Yes	Yes	Covaxin (Bharat Biotech) vaccine	NA	53	Male	Hypertension	NA	Assam	No	NA	NA	Yes	Radio/ television,Colleagues,Social media (Twitter, Whatsapp, Facebook etc),Journal articles,Other, specify:	From IAP Webinar	Journal articles	Social media (Twitter, Whatsapp, Facebook etc)	Strongly Agree	None	None	Very susceptible	Strongly agree	Strongly agree	Other, Specify	Already received	Disagree	Strongly agree	No	Yes	Yes, I would only accept the Covaxin (Bharat Biotech) vaccine	NA	NA	NA	Disagree	Disagree	Disagree	No	No	Yes	No	No	No	Yes
28	2021-01-24 22:05:00	2021-01-24 22:12:00	Medical doctor	NA	NA	Private sector institution	Yes	Yes	Covishield (AstraZeneca/Oxford/Serum Institute) vaccine	NA	52	Female	Other, specify	Epilepsy	Assam	No	NA	NA	Yes	Journal articles,Newspaper/Magazines,Internet	NA	Journal articles	Social media (Twitter, Whatsapp, Facebook etc)	Neither agree nor disagree	Less than 100	2022-01-25	Somewhat susceptible	Neither agree nor disagree	Neither agree nor disagree	Receive the vaccine as soon as it is available to me	NA	Neither agree nor disagree	Agree	No	Yes	Yes, I would only accept the Covishield (AstraZeneca/Oxford/Serum Institute) vaccine	NA	NA	NA	Disagree	Disagree	Disagree	No	No	Yes	No	I don't know	Yes	Yes
29	2021-01-24 22:04:00	2021-01-24 22:21:00	Medical doctor	NA	NA	Public sector institution	Yes	Yes	Covishield (AstraZeneca/Oxford/Serum Institute) vaccine	NA	50	Female	None	NA	Assam	Yes	Yes	Yes	Yes	Social media (Twitter, Whatsapp, Facebook etc),Government source,Journal articles,Internet	NA	Internet	Radio/ television	Strongly Agree	Less than 100	2022-01-25	Very susceptible	Strongly agree	Strongly agree	Receive the vaccine as soon as it is available to me	NA	Strongly agree	Strongly agree	No	Yes	Yes, I would only accept the Covishield (AstraZeneca/Oxford/Serum Institute) vaccine	NA	NA	NA	Disagree	Disagree	Disagree	NA	NA	NA	NA	NA	NA	NA
30	2021-01-24 22:18:00	2021-01-24 22:26:00	Medical doctor	NA	NA	Private sector institution	Yes	No	NA	NA	55	Male	None	NA	Assam	NA	NA	NA	No	Government source,Journal articles	NA	NA	NA	Agree	Less than 100	2022-01-25	Extremely susceptible	Strongly agree	Strongly agree	Receive the vaccine as soon as it is available to me	NA	Strongly agree	Strongly agree	NA	Yes	No, I would accept ANY approved vaccine	NA	NA	NA	Disagree	Strongly disagree	Strongly disagree	No	No	Yes	No	No	No	Yes
31	2021-01-24 23:06:00	2021-01-24 23:10:00	Medical doctor	NA	NA	Private sector institution	Yes	Yes	Covishield (AstraZeneca/Oxford/Serum Institute) vaccine	NA	45	Male	Asthma	NA	Assam	No	NA	NA	Yes	Colleagues,Government source,Journal articles,Newspaper/Magazines,Healthcare providers,Internet	NA	Government source	Social media (Twitter, Whatsapp, Facebook etc)	Agree	101 â€“ 250	2022-01-25	Very susceptible	Agree	Disagree	Receive the vaccine as soon as it is available to me	NA	Strongly agree	Strongly agree	No	Yes	No, I would accept ANY approved vaccine	NA	NA	NA	Disagree	Neither agree nor disagree	Disagree	Yes	No	Yes	No	Yes	No	Yes
32	2021-01-24 23:20:00	2021-01-24 23:38:00	Other, specify:	NA	Nutrition consultant	Public sector institution	Yes	Yes	Covaxin (Bharat Biotech) vaccine	NA	44	Female	Hypertension	NA	Odisha (former Orissa)	No	NA	NA	Yes	Radio/ television,Social media (Twitter, Whatsapp, Facebook etc),Government source,Journal articles,Healthcare providers	NA	Government source	Social media (Twitter, Whatsapp, Facebook etc)	Agree	None	2022-01-25	Somewhat susceptible	Strongly agree	Strongly agree	Receive the vaccine as soon as it is available to me	NA	Agree	Strongly agree	No	Yes	N/A â€“ I have already received a vaccine	NA	No, I was not given a choice	NA	Disagree	Disagree	Disagree	No	No	Yes	No	No	No	Yes
33	2021-01-24 23:29:00	2021-01-24 23:46:00	Medical doctor	NA	NA	Private sector institution	Yes	Yes	Covishield (AstraZeneca/Oxford/Serum Institute) vaccine	NA	53	Male	Hypertension	NA	Assam	Yes	Yes	No	Yes	Radio/ television,Colleagues,Social media (Twitter, Whatsapp, Facebook etc),Government source,Journal articles,Newspaper/Magazines,Internet	NA	Government source	Social media (Twitter, Whatsapp, Facebook etc)	Strongly Agree	Less than 100	2022-01-25	Very susceptible	Strongly agree	Strongly agree	Receive the vaccine as soon as it is available to me	NA	Agree	Strongly agree	NA	Yes	Yes, I would only accept the Covishield (AstraZeneca/Oxford/Serum Institute) vaccine	NA	NA	NA	Disagree	Disagree	Disagree	Yes	Yes	Yes	No	No	Yes	I don't know
34	2021-01-24 23:53:00	2021-01-25 00:02:00	Medical doctor	NA	NA	Public sector institution	Yes	No	NA	NA	51	Female	Hypertension,Diabetes Mellitus,Cardiovascular Disease,Asthma	NA	West Bengal	Yes	Yes	Yes	NA	Internet	NA	Journal articles	Social media (Twitter, Whatsapp, Facebook etc)	Strongly Disagree	Less than 100	2022-01-25	Very susceptible	Neither agree nor disagree	Neither agree nor disagree	Receive the vaccine as soon as it is available to me	NA	Neither agree nor disagree	Neither agree nor disagree	NA	Yes	Yes, I would only accept the Covishield (AstraZeneca/Oxford/Serum Institute) vaccine	NA	NA	NA	Neither agree nor disagree	Neither agree nor disagree	Strongly disagree	I don't know	No	Yes	I don't know	I don't know	I don't know	I don't know
35	2021-01-25 02:03:00	2021-01-25 02:14:00	Public health professional (epidemiologist, surveillance team member, data collector, etc.)	NA	NA	Public sector institution	Yes	No	NA	NA	29	Male	None	NA	Uttar Pradesh	No	NA	NA	Yes	Radio/ television,Social media (Twitter, Whatsapp, Facebook etc),Newspaper/Magazines	NA	Radio/ television	Journal articles	Strongly Agree	Less than 100	26 - 50	Not at all susceptible	Strongly agree	Strongly agree	Only receive the vaccine if Iâ€™m required to for work	NA	Neither agree nor disagree	Disagree	Yes	Yes	Yes, I would only accept the Covaxin (Bharat Biotech) vaccine	NA	NA	NA	Disagree	Disagree	Agree	Yes	NA	NA	NA	NA	NA	NA
36	2021-01-25 00:30:00	2021-01-25 02:15:00	Public health professional (epidemiologist, surveillance team member, data collector, etc.)	NA	NA	Public sector institution	NA	No	NA	NA	27	Female	None	NA	Meghalaya	No	NA	NA	Yes	Colleagues,Social media (Twitter, Whatsapp, Facebook etc),Government source,Journal articles,Newspaper/Magazines,Healthcare providers,Internet	NA	Journal articles	Family members	Agree	Less than 100	2022-01-25	Somewhat susceptible	Agree	Agree	Wait until itâ€™s been available for 6 months, to see how it affects other people	NA	Agree	Agree	No	I do not know / I would need more information	Yes, I would only accept the Covishield (AstraZeneca/Oxford/Serum Institute) vaccine	NA	NA	NA	Disagree	Neither agree nor disagree	Neither agree nor disagree	I don't know	I don't know	Yes	I don't know	Yes	Yes	Yes
37	2021-01-25 02:40:00	2021-01-25 02:45:00	Public health professional (epidemiologist, surveillance team member, data collector, etc.)	NA	NA	Private sector institution	No	No	NA	NA	35	Female	Other, specify	Hypothyroidism	Delhi (national capital territory)	No	NA	NA	Yes	Government source	NA	Government source	Radio/ television	Agree	None	None	Somewhat susceptible	Agree	Agree	Wait until itâ€™s been available for 6 months, to see how it affects other people	NA	Neither agree nor disagree	Neither agree nor disagree	NA	I do not know / I would need more information	Yes, but I am waiting for a different vaccine to be approved. Specify product:	Pfizer	NA	NA	Neither agree nor disagree	Neither agree nor disagree	Disagree	NA	NA	Yes	NA	Yes	NA	Yes
38	2021-01-25 04:19:00	2021-01-25 04:23:00	Medical doctor	NA	NA	Public sector institution	Yes	No	NA	NA	38	Female	None	NA	Andhra Pradesh	No	NA	NA	Yes	Hospital website,Government source,Journal articles,Healthcare providers,Internet	NA	Journal articles	Social media (Twitter, Whatsapp, Facebook etc)	Strongly Agree	101 â€“ 250	None	Very susceptible	Strongly agree	Strongly agree	Receive the vaccine as soon as it is available to me	NA	Agree	Strongly agree	No	Yes	No, I would accept ANY approved vaccine	NA	NA	NA	Disagree	Disagree	Strongly disagree	No	No	Yes	No	Yes	Yes	Yes
39	2021-01-25 05:53:00	2021-01-25 06:08:00	Registered Nurse	NA	NA	Public sector institution	Yes	No	NA	NA	30	Female	None	NA	Meghalaya	No	NA	NA	Yes	Colleagues,Social media (Twitter, Whatsapp, Facebook etc),Government source,Journal articles,Community members / Friends,Healthcare providers,Internet	NA	Government source	Government source	Agree	Less than 100	None	Somewhat susceptible	Strongly agree	Strongly agree	Only receive the vaccine if Iâ€™m required to for work	NA	Neither agree nor disagree	Agree	NA	Yes	Yes, I would only accept the Covishield (AstraZeneca/Oxford/Serum Institute) vaccine	NA	NA	NA	Disagree	Agree	Disagree	Yes	No	Yes	I don't know	Yes	Yes	Yes
40	2021-01-25 06:27:00	2021-01-25 06:39:00	Medical doctor	NA	NA	Public sector institution	Yes	No	NA	NA	27	Female	Hypertension	NA	NA	No	NA	NA	Yes	Radio/ television,Social media (Twitter, Whatsapp, Facebook etc),Internet	NA	NA	NA	Agree	None	None	Not at all susceptible	Strongly agree	Agree	Wait until itâ€™s been available for 6 months, to see how it affects other people	NA	Neither agree nor disagree	Neither agree nor disagree	Yes	I do not know / I would need more information	No, I would NOT accept any currently approved vaccine	NA	NA	NA	Disagree	Strongly agree	Strongly disagree	I don't know	I don't know	I don't know	No	I don't know	No	Yes
41	2021-01-25 07:15:00	2021-01-25 07:19:00	Medical doctor	NA	NA	Private sector institution	Yes	Yes	Covishield (AstraZeneca/Oxford/Serum Institute) vaccine	NA	34	Male	None	NA	Uttar Pradesh	No	NA	NA	Yes	Government source,Journal articles,Healthcare providers	NA	Journal articles	Social media (Twitter, Whatsapp, Facebook etc)	Agree	Less than 100	2022-01-25	Somewhat susceptible	Agree	Agree	Receive the vaccine as soon as it is available to me	NA	Agree	Agree	No	Yes	Yes, I would only accept the Covishield (AstraZeneca/Oxford/Serum Institute) vaccine	NA	NA	NA	Disagree	Disagree	Disagree	NA	NA	Yes	NA	NA	NA	NA
42	2021-01-25 07:18:00	2021-01-25 07:25:00	Medical doctor	NA	NA	Private sector institution	Yes	Yes	Covishield (AstraZeneca/Oxford/Serum Institute) vaccine	NA	33	Female	Other, specify	Allergy to ibuprofen and food allergies	Uttar Pradesh	No	NA	NA	Yes	Colleagues,Social media (Twitter, Whatsapp, Facebook etc),Government source,Journal articles,Newspaper/Magazines	NA	Government source	Radio/ television	Agree	Less than 100	None	Not very susceptible	Agree	Agree	Receive the vaccine as soon as it is available to me	NA	Agree	Agree	No	Yes	Yes, I would only accept the Covishield (AstraZeneca/Oxford/Serum Institute) vaccine	NA	NA	NA	Agree	Agree	Disagree	No	No	Yes	No	No	No	Yes
43	2021-01-25 07:22:00	2021-01-25 07:33:00	Medical doctor	NA	NA	Private sector institution	Yes	No	NA	NA	30	Male	None	NA	Uttar Pradesh	No	NA	NA	Yes	Government source	NA	Government source	Colleagues	Strongly Agree	Less than 100	2022-01-25	Not at all susceptible	Strongly agree	Strongly agree	Wait until itâ€™s been available for 6 months, to see how it affects other people	NA	Strongly agree	Agree	NA	Yes	Yes, I would only accept the Covishield (AstraZeneca/Oxford/Serum Institute) vaccine	NA	NA	NA	Strongly disagree	Disagree	Strongly disagree	Yes	I don't know	Yes	Yes	Yes	Yes	Yes
44	2021-01-25 09:38:00	2021-01-25 09:42:00	Medical doctor	NA	NA	Public sector institution	Yes	No	NA	NA	26	Female	None	NA	Andhra Pradesh	No	NA	NA	Yes	Social media (Twitter, Whatsapp, Facebook etc)	NA	NA	NA	Disagree	250 â€“ 500	2022-01-25	Very susceptible	Strongly agree	Agree	Definitely not receive it	NA	Strongly disagree	Strongly disagree	Yes	No	No, I would NOT accept any currently approved vaccine	NA	NA	NA	Strongly disagree	Strongly disagree	Strongly disagree	NA	NA	NA	NA	NA	NA	Yes
45	2021-01-25 10:10:00	2021-01-25 10:31:00	Registered Nurse	NA	NA	Public sector institution	NA	No	NA	NA	38	Female	None	NA	Delhi (national capital territory)	No	NA	NA	Yes	Colleagues,Social media (Twitter, Whatsapp, Facebook etc),Government source,Journal articles,Newspaper/Magazines,Internet	NA	Government source	Family members	Agree	250 â€“ 500	I do not know	Somewhat susceptible	Strongly agree	Strongly agree	Other, Specify	I am a Lactating mother	Agree	Strongly agree	NA	Yes	Yes, I would only accept the Covishield (AstraZeneca/Oxford/Serum Institute) vaccine	NA	NA	NA	Strongly disagree	Strongly disagree	Strongly disagree	No	No	Yes	No	I don't know	No	Yes
46	2021-01-25 10:32:00	2021-01-25 10:41:00	Medical doctor	NA	NA	Public sector institution	Yes	No	NA	NA	61	Female	Hypertension,Diabetes Mellitus	NA	Delhi (national capital territory)	No	NA	NA	No	Newspaper/Magazines	NA	Hospital website	Colleagues	Agree	None	None	Somewhat susceptible	Agree	Agree	Receive the vaccine as soon as it is available to me	NA	Strongly agree	Strongly agree	No	Yes	Yes, I would only accept the Covishield (AstraZeneca/Oxford/Serum Institute) vaccine	NA	NA	NA	Disagree	Disagree	Disagree	Yes	No	Yes	Yes	No	Yes	Yes
47	2021-01-25 10:49:00	2021-01-25 10:57:00	Medical doctor	NA	NA	Public sector institution	Yes	Yes	Covishield (AstraZeneca/Oxford/Serum Institute) vaccine	NA	26	Female	None	NA	Kerala	No	NA	NA	Yes	Radio/ television,Colleagues,Hospital website,Government source,Internet	NA	Government source	Social media (Twitter, Whatsapp, Facebook etc)	Neither agree nor disagree	101 â€“ 250	2022-01-25	Somewhat susceptible	Agree	Agree	Receive the vaccine as soon as it is available to me	NA	Agree	Strongly agree	No	Yes	N/A â€“ I have already received a vaccine	NA	No, I was willing to accept ANY approved vaccine	NA	Disagree	Neither agree nor disagree	Strongly disagree	No	No	Yes	No	No	No	Yes
48	2021-01-18 16:08:00	2021-01-18 17:11:00	Non-Healthcare Frontline Worker, specify:	JHSPH Staff	NA	Public sector institution	Yes	Yes	Covishield (AstraZeneca/Oxford/Serum Institute) vaccine	NA	28	Female	NA	NA	Kerala	Yes	Yes	No	Yes	Social media (Twitter, Whatsapp, Facebook etc),Community members / Friends	NA	Hospital website	Family members	Strongly Agree	250 â€“ 500	76 - 100	Not at all susceptible	Strongly agree	N/A â€“ I do not work in a hospital/clinic setting	Wait until itâ€™s been available for 6 months, to see how it affects other people	NA	Strongly agree	Strongly disagree	Yes	Yes	N/A â€“ I have already received a vaccine	NA	NA	NA	NA	NA	NA	NA	NA	NA	NA	NA	NA	NA
49	2021-01-25 20:00:00	2021-01-25 20:05:00	Medical doctor	NA	NA	Private sector institution	No	No	NA	NA	28	Male	None	NA	Uttar Pradesh	No	NA	NA	Yes	Social media (Twitter, Whatsapp, Facebook etc)	NA	Government source	Social media (Twitter, Whatsapp, Facebook etc)	Strongly Agree	None	2022-01-25	Not very susceptible	Strongly agree	Agree	Receive the vaccine as soon as it is available to me	NA	Strongly agree	Strongly agree	No	Yes	Yes, I would only accept the Covaxin (Bharat Biotech) vaccine	NA	NA	NA	Neither agree nor disagree	Neither agree nor disagree	Strongly agree	Yes	No	Yes	Yes	No	No	No
50	2021-01-25 21:18:00	2021-01-25 21:25:00	Medical doctor	NA	NA	Public sector institution	Yes	Yes	Covishield (AstraZeneca/Oxford/Serum Institute) vaccine	NA	37	Male	None	NA	Assam	No	NA	NA	Yes	Colleagues,Social media (Twitter, Whatsapp, Facebook etc),Government source,Journal articles,Newspaper/Magazines,Internet	NA	Government source	Social media (Twitter, Whatsapp, Facebook etc)	Agree	101 â€“ 250	2022-01-25	Very susceptible	Agree	Strongly agree	Receive the vaccine as soon as it is available to me	NA	Agree	Agree	No	Yes	N/A â€“ I have already received a vaccine	NA	No, I was not given a choice	NA	Neither agree nor disagree	Neither agree nor disagree	Disagree	No	No	Yes	No	No	Yes	Yes
51	2021-01-25 00:42:00	2021-01-25 21:30:00	Medical doctor	NA	NA	Private sector institution	Yes	No	NA	NA	55	Female	Hypertension,Other, specify	Allergies	Haryana	NA	NA	NA	Yes	Colleagues,Government source,Newspaper/Magazines,Internet	NA	Journal articles	Radio/ television	Agree	Less than 100	2022-01-25	Somewhat susceptible	Agree	Disagree	Wait until itâ€™s been available for 6 months, to see how it affects other people	NA	Agree	Neither agree nor disagree	NA	Yes	Yes, I would only accept the Covishield (AstraZeneca/Oxford/Serum Institute) vaccine	NA	NA	NA	Disagree	Strongly agree	Agree	No	No	Yes	No	Yes	No	Yes
52	2021-01-25 21:26:00	2021-01-25 21:33:00	Public health professional (epidemiologist, surveillance team member, data collector, etc.)	NA	NA	Private sector institution	NA	No	NA	NA	24	Female	None	NA	Delhi (national capital territory)	Yes	Yes	No	NA	Radio/ television,Newspaper/Magazines,Healthcare providers,Internet	NA	Healthcare providers	Community members / Friends	Neither agree nor disagree	None	None	Somewhat susceptible	Agree	Strongly agree	Receive the vaccine as soon as it is available to me	NA	Agree	Strongly agree	No	Yes	Yes, I would only accept the Covishield (AstraZeneca/Oxford/Serum Institute) vaccine	NA	NA	NA	Strongly disagree	Strongly disagree	Strongly disagree	No	No	Yes	No	I don't know	I don't know	Yes
53	2021-01-25 21:50:00	2021-01-25 21:58:00	Medical doctor	NA	NA	Private sector institution	NA	No	NA	NA	25	Male	None	NA	Karnataka	Yes	Yes	No	Yes	Radio/ television,Hospital website,Social media (Twitter, Whatsapp, Facebook etc),Government source,Journal articles,Newspaper/Magazines,Healthcare providers,Internet	NA	Journal articles	Social media (Twitter, Whatsapp, Facebook etc)	Agree	Less than 100	2022-01-25	Somewhat susceptible	Strongly agree	Strongly agree	Receive the vaccine as soon as it is available to me	NA	Strongly agree	Strongly agree	No	I do not know / I would need more information	Yes, I would only accept the Covishield (AstraZeneca/Oxford/Serum Institute) vaccine	NA	NA	NA	Neither agree nor disagree	Neither agree nor disagree	Strongly disagree	No	No	Yes	No	Yes	No	Yes
54	2021-01-25 23:22:00	2021-01-25 23:33:00	Laboratory personnel	NA	NA	Public sector institution	Yes	Yes	Covaxin (Bharat Biotech) vaccine	NA	56	Female	None	NA	Maharashtra	No	NA	NA	Yes	Government source,Internet	NA	Government source	Social media (Twitter, Whatsapp, Facebook etc)	Agree	None	None	Somewhat susceptible	Strongly agree	Strongly agree	Other, Specify	Already received	Strongly agree	Strongly agree	No	Yes	N/A â€“ I have already received a vaccine	NA	No, I was not given a choice	NA	Disagree	Disagree	Strongly disagree	No	No	Yes	No	No	No	Yes
55	2021-01-25 23:49:00	2021-01-26 00:01:00	Medical doctor	NA	NA	Private sector institution	Yes	Yes	Covishield (AstraZeneca/Oxford/Serum Institute) vaccine	NA	54	Male	Diabetes Mellitus	NA	Madhya Pradesh	No	NA	NA	Yes	Radio/ television,Social media (Twitter, Whatsapp, Facebook etc),Journal articles,Internet	NA	Journal articles	Community members / Friends	Strongly Agree	None	None	Somewhat susceptible	Strongly agree	Strongly agree	Other, Specify	Received vaccine	Strongly agree	Strongly agree	No	Yes	No, I would accept ANY approved vaccine	NA	NA	NA	Strongly agree	Agree	Disagree	No	No	Yes	I don't know	I don't know	Yes	Yes
56	2021-01-26 00:07:00	2021-01-26 00:28:00	Hospital paramedical workers (X-ray technician, phlebotomist, physical therapist, nutritionist)	NA	NA	NA	NA	No	NA	NA	64	Male	Hypertension	NA	Maharashtra	No	NA	NA	Yes	Radio/ television,Colleagues,Hospital website,Social media (Twitter, Whatsapp, Facebook etc),Government source,Newspaper/Magazines,Community members / Friends,Healthcare providers,Internet	NA	Government source	Social media (Twitter, Whatsapp, Facebook etc)	Strongly Agree	Less than 100	2022-01-25	Not very susceptible	Strongly agree	Agree	Other, Specify	I will take it if given chance or selected	Agree	Agree	No	I do not know / I would need more information	Yes, I would only accept the Covishield (AstraZeneca/Oxford/Serum Institute) vaccine	NA	NA	NA	Neither agree nor disagree	Agree	Neither agree nor disagree	Yes	Yes	Yes	I don't know	No	Yes	Yes
57	2021-01-26 00:32:00	2021-01-26 00:38:00	Medical doctor	NA	NA	Private sector institution	Yes	No	NA	NA	55	Male	Hypertension,Diabetes Mellitus	NA	Maharashtra	No	NA	NA	Yes	Journal articles	NA	Journal articles	Social media (Twitter, Whatsapp, Facebook etc)	Agree	Less than 100	2022-01-25	Very susceptible	Strongly agree	Strongly agree	Receive the vaccine as soon as it is available to me	NA	NA	NA	No	Yes	No, I would NOT accept any currently approved vaccine	NA	NA	NA	Strongly agree	Strongly agree	Strongly disagree	Yes	No	Yes	No	No	No	No
58	2021-01-26 00:34:00	2021-01-26 00:43:00	Medical doctor	NA	NA	Public sector institution	Yes	No	NA	NA	28	Male	Hypertension	NA	Maharashtra	NA	NA	NA	Yes	Hospital website,Government source,Community members / Friends,Internet	NA	Healthcare providers	Social media (Twitter, Whatsapp, Facebook etc)	Agree	Less than 100	76 - 100	Very susceptible	Agree	Agree	Receive the vaccine as soon as it is available to me	NA	Agree	Agree	No	Yes	Yes, I would only accept the Covishield (AstraZeneca/Oxford/Serum Institute) vaccine	NA	NA	NA	Disagree	Disagree	Disagree	Yes	Yes	Yes	Yes	Yes	Yes	Yes
59	2021-01-26 01:39:00	2021-01-26 01:43:00	Medical doctor	NA	NA	Private sector institution	Yes	No	NA	NA	32	Female	Hypertension	NA	Uttar Pradesh	No	NA	NA	Yes	Radio/ television,Colleagues,Hospital website,Social media (Twitter, Whatsapp, Facebook etc),Government source,Journal articles,Newspaper/Magazines,Family members,Community members / Friends,Healthcare providers,Internet	NA	Internet	Social media (Twitter, Whatsapp, Facebook etc)	Agree	None	I do not know	Not at all susceptible	Agree	Agree	Receive the vaccine as soon as it is available to me	NA	Agree	Strongly agree	NA	Yes	Yes, I would only accept the Covishield (AstraZeneca/Oxford/Serum Institute) vaccine	NA	NA	NA	NA	NA	NA	NA	NA	NA	NA	NA	NA	NA
60	2021-01-26 01:51:00	2021-01-26 01:56:00	Medical doctor	NA	NA	Private sector institution	Yes	No	NA	NA	28	Male	None	NA	Tamil Nadu	NA	NA	NA	Yes	Internet	NA	Government source	Social media (Twitter, Whatsapp, Facebook etc)	Agree	Less than 100	None	Somewhat susceptible	Agree	Agree	Receive the vaccine as soon as it is available to me	NA	Agree	Agree	No	Yes	Yes, I would only accept the Covishield (AstraZeneca/Oxford/Serum Institute) vaccine	NA	NA	NA	Neither agree nor disagree	Agree	Neither agree nor disagree	No	No	Yes	Yes	Yes	Yes	Yes
61	2021-01-26 01:52:00	2021-01-26 01:57:00	Hospital paramedical workers (X-ray technician, phlebotomist, physical therapist, nutritionist)	NA	NA	Private sector institution	Yes	No	NA	NA	26	Male	None	NA	Madhya Pradesh	No	NA	NA	Yes	Colleagues,Government source,Journal articles,Newspaper/Magazines,Community members / Friends,Internet	NA	Government source	Social media (Twitter, Whatsapp, Facebook etc)	Strongly Agree	Less than 100	2022-01-25	Somewhat susceptible	Strongly agree	Agree	Receive the vaccine as soon as it is available to me	NA	Strongly agree	Strongly agree	No	Yes	Yes, I would only accept the Covaxin (Bharat Biotech) vaccine	NA	NA	NA	Neither agree nor disagree	Disagree	Disagree	No	No	Yes	No	No	No	Yes
62	2021-01-26 01:48:00	2021-01-26 02:01:00	Medical doctor	NA	NA	Public sector institution	Yes	Yes	Covaxin (Bharat Biotech) vaccine	NA	52	Female	None	NA	Maharashtra	No	NA	NA	Yes	Government source,Journal articles,Internet	NA	Government source	Newspaper/Magazines	Agree	101 â€“ 250	51 - 75	Extremely susceptible	Agree	Agree	Receive the vaccine as soon as it is available to me	NA	Strongly agree	Strongly agree	No	Yes	N/A â€“ I have already received a vaccine	NA	No, I was not given a choice	NA	Disagree	Agree	Disagree	No	No	Yes	No	Yes	No	Yes
63	2021-01-26 01:57:00	2021-01-26 02:02:00	Other, specify:	NA	Student	Private sector institution	No	No	NA	NA	24	Female	None	NA	Delhi (national capital territory)	No	NA	NA	Yes	Journal articles,Internet	NA	Radio/ television	Social media (Twitter, Whatsapp, Facebook etc)	Strongly Agree	None	None	Not at all susceptible	Strongly agree	Strongly agree	Wait until itâ€™s been available for 6 months, to see how it affects other people	NA	Neither agree nor disagree	Agree	No	No	Yes, I would only accept the Covaxin (Bharat Biotech) vaccine	NA	NA	NA	Strongly agree	Strongly agree	Agree	Yes	No	Yes	Yes	Yes	Yes	Yes
64	2021-01-26 02:29:00	2021-01-26 02:43:00	Public health professional (epidemiologist, surveillance team member, data collector, etc.)	NA	NA	Private sector institution	Yes	No	NA	NA	35	Female	None	NA	Telangana	No	NA	NA	Yes	Radio/ television,Colleagues,Government source,Journal articles,Newspaper/Magazines,Family members,Healthcare providers,Internet	NA	Journal articles	Radio/ television	Strongly Agree	Less than 100	None	Somewhat susceptible	Strongly agree	N/A â€“ I do not work in a hospital/clinic setting	Receive the vaccine as soon as it is available to me	NA	Agree	Strongly agree	No	Yes	No, I would accept ANY approved vaccine	NA	NA	NA	Strongly disagree	Strongly disagree	Strongly disagree	No	No	Yes	No	No	No	Yes
65	2021-01-26 02:35:00	2021-01-26 02:46:00	Medical doctor	NA	NA	Public sector institution	Yes	Yes	Covishield (AstraZeneca/Oxford/Serum Institute) vaccine	NA	40	Male	None	NA	Maharashtra	No	NA	NA	Yes	Radio/ television,Colleagues,Hospital website,Social media (Twitter, Whatsapp, Facebook etc),Government source,Journal articles,Family members,Internet	NA	Government source	Social media (Twitter, Whatsapp, Facebook etc)	Agree	250 â€“ 500	2022-01-25	Somewhat susceptible	Agree	Agree	Receive the vaccine as soon as it is available to me	NA	Agree	Agree	No	Yes	Yes, I would only accept the Covishield (AstraZeneca/Oxford/Serum Institute) vaccine	NA	NA	NA	Disagree	Disagree	Disagree	Yes	No	Yes	No	Yes	Yes	Yes
66	2021-01-26 02:51:00	2021-01-26 02:59:00	Medical doctor	NA	NA	Public sector institution	Yes	Yes	Covishield (AstraZeneca/Oxford/Serum Institute) vaccine	NA	37	Male	Hypertension,Diabetes Mellitus	NA	Maharashtra	Yes	Yes	Yes	Yes	Radio/ television,Social media (Twitter, Whatsapp, Facebook etc),Government source,Newspaper/Magazines,Healthcare providers,Internet	NA	Government source	Social media (Twitter, Whatsapp, Facebook etc)	Strongly Agree	101 â€“ 250	More than 100	Extremely susceptible	Agree	Agree	Receive the vaccine as soon as it is available to me	NA	Neither agree nor disagree	Strongly agree	No	Yes	N/A â€“ I have already received a vaccine	NA	Yes, I was only willing to accept the Covishield (AstraZeneca/Oxford/Serum Institute) vaccine	NA	Disagree	Disagree	Disagree	Yes	Yes	I don't know	Yes	No	Yes	I don't know
67	2021-01-26 03:04:00	2021-01-26 03:10:00	Medical doctor	NA	NA	Private sector institution	Yes	Yes	Covishield (AstraZeneca/Oxford/Serum Institute) vaccine	NA	49	Male	None	NA	NA	No	NA	NA	NA	Social media (Twitter, Whatsapp, Facebook etc),Government source,Journal articles	NA	Government source	Social media (Twitter, Whatsapp, Facebook etc)	Agree	Less than 100	76 - 100	Very susceptible	Strongly agree	Strongly agree	Receive the vaccine as soon as it is available to me	NA	Strongly agree	Strongly agree	No	Yes	No, I would accept ANY approved vaccine	NA	NA	NA	Disagree	Disagree	Disagree	NA	NA	Yes	NA	NA	NA	NA
68	2021-01-24 04:16:00	2021-01-26 03:22:00	Public health professional (epidemiologist, surveillance team member, data collector, etc.)	NA	NA	Public sector institution	Yes	Yes	Covishield (AstraZeneca/Oxford/Serum Institute) vaccine	NA	27	Female	None	NA	Haryana	No	NA	NA	Yes	Colleagues,Newspaper/Magazines,Internet	NA	Newspaper/Magazines	Social media (Twitter, Whatsapp, Facebook etc)	Agree	Less than 100	More than 100	Extremely susceptible	Strongly agree	Strongly agree	Receive the vaccine as soon as it is available to me	NA	Agree	Agree	No	Yes	No, I would accept ANY approved vaccine	NA	NA	NA	NA	Disagree	Strongly disagree	No	No	Yes	No	No	No	No
69	2021-01-26 03:18:00	2021-01-26 03:27:00	Public health professional (epidemiologist, surveillance team member, data collector, etc.)	NA	NA	Public sector institution	Yes	Yes	Covishield (AstraZeneca/Oxford/Serum Institute) vaccine	NA	52	Male	None	NA	Maharashtra	NA	NA	NA	Yes	Government source,Internet,Other, specify:	NA	Government source	Newspaper/Magazines	Agree	Less than 100	2022-01-25	Not very susceptible	Agree	Agree	Receive the vaccine as soon as it is available to me	NA	Agree	Agree	No	Yes	N/A â€“ I have already received a vaccine	NA	No, I was not given a choice	NA	Disagree	Agree	Disagree	No	No	Yes	No	No	No	Yes
70	2021-01-26 04:21:00	2021-01-26 04:29:00	Medical doctor	NA	NA	Private sector institution	Yes	Yes	Covishield (AstraZeneca/Oxford/Serum Institute) vaccine	NA	55	Male	Diabetes Mellitus	NA	Maharashtra	No	NA	NA	Yes	Government source,Journal articles	NA	Government source	Social media (Twitter, Whatsapp, Facebook etc)	Strongly Agree	Less than 100	None	Not very susceptible	Strongly agree	Strongly agree	Receive the vaccine as soon as it is available to me	NA	Strongly agree	Strongly agree	No	Yes	No, I would accept ANY approved vaccine	NA	NA	NA	Strongly disagree	Strongly disagree	Strongly disagree	Yes	NA	Yes	NA	NA	NA	NA
71	2021-01-26 05:43:00	2021-01-26 05:47:00	Other, specify:	NA	Clinical Research student	Private sector institution	No	No	NA	NA	NA	NA	None	NA	Uttar Pradesh	No	NA	NA	No	Radio/ television,Government source,Journal articles,Healthcare providers	NA	Journal articles	Radio/ television	Strongly Agree	NA	NA	Somewhat susceptible	Strongly agree	NA	Receive the vaccine as soon as it is available to me	NA	Agree	Agree	No	Yes	NA	NA	NA	NA	Neither agree nor disagree	Neither agree nor disagree	Disagree	Yes	NA	Yes	NA	Yes	Yes	Yes
72	2021-01-26 05:49:00	2021-01-26 05:54:00	Medical doctor	NA	NA	Private sector institution	Yes	Yes	Covaxin (Bharat Biotech) vaccine	NA	36	Male	None	NA	Delhi (national capital territory)	Yes	No	No	Yes	Radio/ television,Colleagues,Government source,Newspaper/Magazines,Internet	NA	Healthcare providers	Social media (Twitter, Whatsapp, Facebook etc)	Strongly Agree	101 â€“ 250	26 - 50	Somewhat susceptible	Strongly agree	Strongly agree	Receive the vaccine as soon as it is available to me	NA	Strongly agree	Agree	No	Yes	N/A â€“ I have already received a vaccine	NA	No, I was willing to accept ANY approved vaccine	NA	Strongly agree	Agree	Agree	No	No	Yes	No	Yes	Yes	Yes
73	2021-01-26 05:40:00	2021-01-26 06:04:00	Medical doctor	NA	NA	Public sector institution	NA	No	NA	NA	49	Female	None	NA	Maharashtra	No	NA	NA	Yes	Government source	NA	Government source	Social media (Twitter, Whatsapp, Facebook etc)	Agree	None	None	Somewhat susceptible	Agree	Neither agree nor disagree	Receive the vaccine as soon as it is available to me	NA	Neither agree nor disagree	Agree	NA	Yes	No, I would accept ANY approved vaccine	NA	NA	NA	Disagree	Disagree	Disagree	No	No	Yes	No	I don't know	No	Yes
74	2021-01-26 07:13:00	2021-01-26 07:21:00	Public health professional (epidemiologist, surveillance team member, data collector, etc.)	NA	NA	Public sector institution	NA	No	NA	NA	39	Female	None	NA	Delhi (national capital territory)	No	NA	NA	Yes	Radio/ television,Government source,Newspaper/Magazines,Healthcare providers,Internet	NA	Newspaper/Magazines	Social media (Twitter, Whatsapp, Facebook etc)	Agree	None	None	Not very susceptible	Strongly agree	N/A â€“ I do not work in a hospital/clinic setting	Wait until itâ€™s been available for 6 months, to see how it affects other people	NA	Neither agree nor disagree	Strongly agree	No	I do not know / I would need more information	Yes, I would only accept the Covishield (AstraZeneca/Oxford/Serum Institute) vaccine	NA	NA	NA	Strongly disagree	Strongly disagree	Strongly disagree	No	No	Yes	Yes	Yes	No	Yes
75	2021-01-26 07:22:00	2021-01-26 07:29:00	Medical doctor	NA	NA	Private sector institution	Yes	Yes	Covishield (AstraZeneca/Oxford/Serum Institute) vaccine	NA	40	Male	None	NA	Maharashtra	No	NA	NA	Yes	Radio/ television,Colleagues,Hospital website,Social media (Twitter, Whatsapp, Facebook etc),Government source,Journal articles,Newspaper/Magazines,Family members,Community members / Friends,Healthcare providers,Internet	NA	Government source	Social media (Twitter, Whatsapp, Facebook etc)	Agree	Less than 100	2022-01-25	Very susceptible	Strongly agree	Strongly agree	Receive the vaccine as soon as it is available to me	NA	Strongly agree	Agree	No	Yes	No, I would accept ANY approved vaccine	NA	NA	NA	Disagree	Disagree	Disagree	Yes	No	Yes	No	No	No	Yes
76	2021-01-26 07:30:00	2021-01-26 07:43:00	Medical doctor	NA	NA	Public sector institution	Yes	No	NA	NA	38	Female	None	NA	Rajasthan	No	NA	NA	Yes	Radio/ television,Colleagues,Government source,Journal articles,Newspaper/Magazines	NA	Government source	Community members / Friends	Strongly Agree	Less than 100	2022-01-25	Very susceptible	Strongly agree	Strongly agree	Receive the vaccine as soon as it is available to me	NA	Agree	Agree	No	Yes	No, I would accept ANY approved vaccine	NA	NA	NA	Strongly disagree	Disagree	Strongly disagree	No	No	Yes	No	No	No	Yes
77	2021-01-26 07:34:00	2021-01-26 08:04:00	Other, specify:	NA	Occupational Therapist	Public sector institution	Yes	No	NA	NA	NA	Male	None	NA	Rajasthan	NA	NA	NA	Yes	Hospital website,Social media (Twitter, Whatsapp, Facebook etc),Government source,Journal articles,Newspaper/Magazines,Internet	NA	Government source	Social media (Twitter, Whatsapp, Facebook etc)	Strongly Agree	101 â€“ 250	2022-01-25	Somewhat susceptible	Strongly agree	Strongly agree	Other, Specify	if i have been developed with antibodies by slow inoculation through out the wave of this pandemic, then i think it's not needed for me. on the other way one more person can be vaccinated	Strongly agree	Strongly agree	NA	Yes	No, I would accept ANY approved vaccine	NA	NA	NA	Strongly agree	Strongly agree	Strongly disagree	Yes	Yes	Yes	Yes	Yes	Yes	Yes
78	2021-01-26 08:08:00	2021-01-26 08:14:00	Public health professional (epidemiologist, surveillance team member, data collector, etc.)	NA	NA	Public sector institution	Yes	No	NA	NA	44	Female	None	NA	Maharashtra	No	NA	NA	Yes	Government source,Journal articles,Newspaper/Magazines,Healthcare providers,Internet	NA	Journal articles	Social media (Twitter, Whatsapp, Facebook etc)	Strongly Agree	None	None	Somewhat susceptible	Strongly agree	Agree	Only receive the vaccine if Iâ€™m required to for work	NA	Neither agree nor disagree	Neither agree nor disagree	NA	I do not know / I would need more information	Yes, but I am waiting for a different vaccine to be approved. Specify product:	NA	NA	NA	Strongly agree	Strongly agree	Strongly disagree	No	No	Yes	Yes	Yes	Yes	Yes
79	2021-01-26 08:14:00	2021-01-26 08:20:00	Medical doctor	NA	NA	Public sector institution	Yes	Yes	Covishield (AstraZeneca/Oxford/Serum Institute) vaccine	NA	42	Female	None	NA	Himachal Pradesh	No	NA	NA	No	Government source	NA	Government source	Community members / Friends	Agree	Less than 100	2022-01-25	Somewhat susceptible	Agree	Agree	Receive the vaccine as soon as it is available to me	NA	Agree	Agree	NA	Yes	Yes, I would only accept the Covishield (AstraZeneca/Oxford/Serum Institute) vaccine	NA	NA	NA	Disagree	Agree	Disagree	No	No	Yes	No	No	No	Yes
80	2021-01-26 01:54:00	2021-01-26 08:48:00	Public health professional (epidemiologist, surveillance team member, data collector, etc.)	NA	NA	Private sector institution	Yes	No	NA	NA	25	Female	None	NA	Haryana	No	NA	NA	Yes	Government source,Journal articles,Internet	NA	Journal articles	Radio/ television	Agree	None	I do not know	Somewhat susceptible	Agree	Neither agree nor disagree	Wait until itâ€™s been available for 6 months, to see how it affects other people	NA	Agree	Agree	Yes	I do not know / I would need more information	Yes, I would only accept the Covishield (AstraZeneca/Oxford/Serum Institute) vaccine	NA	NA	NA	Disagree	Neither agree nor disagree	Agree	No	Yes	Yes	No	Yes	Yes	Yes
81	2021-01-26 10:29:00	2021-01-26 10:35:00	Clinic Worker	NA	NA	Private sector institution	NA	No	NA	NA	29	Female	Other, specify,None	NA	Rajasthan	No	NA	NA	Yes	Radio/ television,Colleagues,Hospital website,Government source,Journal articles,Newspaper/Magazines,Family members,Community members / Friends,Healthcare providers,Internet	NA	Government source	Social media (Twitter, Whatsapp, Facebook etc)	Agree	Less than 100	None	Somewhat susceptible	Strongly agree	Strongly agree	Receive the vaccine as soon as it is available to me	NA	Agree	Strongly agree	No	Yes	Yes, I would only accept the Covishield (AstraZeneca/Oxford/Serum Institute) vaccine	NA	NA	NA	Strongly agree	Agree	Neither agree nor disagree	Yes	Yes	Yes	Yes	Yes	No	Yes
82	2021-01-26 20:11:00	2021-01-26 20:23:00	Public health professional (epidemiologist, surveillance team member, data collector, etc.)	NA	NA	Public sector institution	No	No	NA	NA	49	Female	Hypertension,Other, specify	Kidney	Maharashtra	No	NA	NA	Yes	Government source,Healthcare providers	NA	Government source	Community members / Friends	Agree	None	I do not know	Not at all susceptible	Agree	Strongly agree	Receive the vaccine as soon as it is available to me	NA	Strongly agree	NA	Yes	Yes	No, I would accept ANY approved vaccine	NA	NA	NA	Agree	Disagree	Disagree	No	No	Yes	I don't know	Yes	No	Yes
83	2021-01-26 21:19:00	2021-01-26 21:29:00	Public health professional (epidemiologist, surveillance team member, data collector, etc.)	NA	NA	Public sector institution	Yes	No	NA	NA	61	Male	None	NA	Maharashtra	No	NA	NA	Yes	Social media (Twitter, Whatsapp, Facebook etc),Journal articles,Newspaper/Magazines,Internet	NA	Internet	Radio/ television	Agree	None	None	Somewhat susceptible	Agree	Agree	Receive the vaccine as soon as it is available to me	NA	Agree	Strongly agree	No	Yes	No, I would accept ANY approved vaccine	NA	NA	NA	Disagree	Neither agree nor disagree	Strongly agree	No	No	Yes	No	No	Yes	Yes
84	2021-01-26 21:39:00	2021-01-26 21:46:00	Medical doctor	NA	NA	Public sector institution	Yes	No	NA	NA	26	Female	None	NA	Uttar Pradesh	Yes	Yes	No	Yes	Government source,Healthcare providers,Internet	NA	Government source	Social media (Twitter, Whatsapp, Facebook etc)	Agree	None	None	Somewhat susceptible	Strongly agree	Strongly agree	Wait until itâ€™s been available for 6 months, to see how it affects other people	NA	Neither agree nor disagree	Agree	NA	I do not know / I would need more information	No, I would NOT accept any currently approved vaccine	NA	NA	NA	Neither agree nor disagree	Strongly disagree	Strongly disagree	I don't know	I don't know	Yes	NA	Yes	No	Yes
85	2021-01-26 22:13:00	2021-01-26 22:23:00	Medical doctor	NA	NA	Private sector institution	Yes	No	NA	NA	35	Male	Other, specify	Drug allergy	Karnataka	NA	NA	NA	Yes	Government source,Journal articles,Community members / Friends,Healthcare providers,Internet	NA	Government source	Journal articles	Agree	None	None	Somewhat susceptible	Strongly agree	Strongly agree	Other, Specify	I agree to take but I am allergic to drugs	NA	Neither agree nor disagree	NA	I do not know / I would need more information	NA	NA	NA	NA	Disagree	Disagree	Disagree	I don't know	I don't know	Yes	No	I don't know	I don't know	Yes
86	2021-01-26 23:05:00	2021-01-26 23:13:00	Other, specify:	NA	Student	Private sector institution	No	No	NA	NA	25	Female	None	NA	Uttar Pradesh	No	NA	NA	Yes	Radio/ television,Colleagues,Hospital website,Social media (Twitter, Whatsapp, Facebook etc),Government source,Journal articles,Family members,Healthcare providers,Internet	NA	Hospital website	Community members / Friends	Strongly Agree	None	None	Somewhat susceptible	Agree	Agree	Receive the vaccine as soon as it is available to me	NA	Strongly agree	Strongly agree	No	I do not know / I would need more information	Yes, I would only accept the Covishield (AstraZeneca/Oxford/Serum Institute) vaccine	NA	NA	NA	Strongly disagree	Neither agree nor disagree	Disagree	No	I don't know	I don't know	No	I don't know	Yes	Yes
87	2021-01-26 23:39:00	2021-01-26 23:45:00	Public health professional (epidemiologist, surveillance team member, data collector, etc.)	NA	NA	Public sector institution	Yes	Yes	Covishield (AstraZeneca/Oxford/Serum Institute) vaccine	NA	38	Male	Hypertension,Diabetes Mellitus	NA	Delhi (national capital territory)	No	NA	NA	Yes	Government source,Journal articles,Internet	NA	Journal articles	Social media (Twitter, Whatsapp, Facebook etc)	Disagree	None	None	Somewhat susceptible	Strongly agree	Strongly agree	Receive the vaccine as soon as it is available to me	NA	Neither agree nor disagree	Strongly agree	No	Yes	N/A â€“ I have already received a vaccine	NA	No, I was not given a choice	NA	Strongly disagree	Neither agree nor disagree	Strongly disagree	No	No	Yes	No	No	Yes	Yes
88	2021-01-26 23:48:00	2021-01-26 23:55:00	Medical doctor	NA	NA	Private sector institution	Yes	No	NA	NA	25	Female	None	NA	Uttar Pradesh	No	NA	NA	NA	Radio/ television,Colleagues,Social media (Twitter, Whatsapp, Facebook etc),Journal articles,Newspaper/Magazines,Family members,Community members / Friends,Healthcare providers,Internet	NA	Journal articles	Social media (Twitter, Whatsapp, Facebook etc)	Neither agree nor disagree	Less than 100	2022-01-25	Somewhat susceptible	Agree	Agree	Receive the vaccine as soon as it is available to me	NA	Agree	Agree	No	Yes	Yes, I would only accept the Covishield (AstraZeneca/Oxford/Serum Institute) vaccine	NA	NA	NA	Disagree	Disagree	Disagree	Yes	No	Yes	Yes	Yes	Yes	Yes
89	2021-01-26 23:50:00	2021-01-26 23:57:00	Medical doctor	NA	NA	Private sector institution	Yes	No	NA	NA	27	Male	None	NA	Uttar Pradesh	No	NA	NA	Yes	Radio/ television,Government source,Newspaper/Magazines	NA	Government source	Community members / Friends	Agree	Less than 100	2022-01-25	Very susceptible	Agree	Agree	Other, Specify	Will take covishield not covaxin due to les safety data	Strongly agree	Agree	No	I do not know / I would need more information	Yes, I would only accept the Covishield (AstraZeneca/Oxford/Serum Institute) vaccine	NA	NA	NA	Disagree	Disagree	Disagree	No	No	Yes	No	No	No	Yes
90	2021-01-26 23:49:00	2021-01-27	Medical doctor	NA	NA	Private sector institution	Yes	No	NA	NA	28	Male	None	NA	Uttar Pradesh	No	NA	NA	Yes	Colleagues,Social media (Twitter, Whatsapp, Facebook etc),Government source,Journal articles,Newspaper/Magazines,Community members / Friends,Internet	NA	Government source	Social media (Twitter, Whatsapp, Facebook etc)	Agree	Less than 100	2022-01-25	Very susceptible	Agree	Strongly agree	Receive the vaccine as soon as it is available to me	NA	Agree	Agree	No	Yes	Yes, I would only accept the Covishield (AstraZeneca/Oxford/Serum Institute) vaccine	NA	NA	NA	Neither agree nor disagree	Agree	Disagree	Yes	No	Yes	Yes	No	Yes	I don't know
91	2021-01-26 23:53:00	2021-01-27 00:03:00	Medical doctor	NA	NA	Public sector institution	Yes	No	NA	NA	29	Male	None	NA	Uttar Pradesh	No	NA	NA	Yes	Radio/ television,Journal articles,Healthcare providers	NA	Journal articles	Social media (Twitter, Whatsapp, Facebook etc)	Agree	Less than 100	None	Not very susceptible	Strongly agree	Strongly agree	Receive the vaccine as soon as it is available to me	NA	Agree	Strongly agree	NA	Yes	No, I would accept ANY approved vaccine	NA	NA	NA	Neither agree nor disagree	Disagree	Disagree	Yes	No	Yes	No	Yes	No	Yes
92	2021-01-27 00:04:00	2021-01-27 00:19:00	Registered Nurse	NA	NA	Private sector institution	Yes	No	NA	NA	32	Female	None	NA	Uttar Pradesh	No	NA	NA	Yes	Radio/ television,Newspaper/Magazines,Internet	NA	Radio/ television	Internet	Agree	101 â€“ 250	76 - 100	Extremely susceptible	Agree	Agree	Receive the vaccine as soon as it is available to me	NA	Strongly agree	Strongly agree	No	Yes	Yes, I would only accept the Covishield (AstraZeneca/Oxford/Serum Institute) vaccine	NA	NA	NA	Agree	Agree	Neither agree nor disagree	No	I don't know	Yes	Yes	Yes	Yes	Yes
93	2021-01-27 00:06:00	2021-01-27 00:21:00	Medical doctor	NA	NA	Private sector institution	Yes	No	NA	NA	30	Female	None	NA	Uttar Pradesh	No	NA	NA	Yes	Radio/ television,Colleagues,Hospital website,Social media (Twitter, Whatsapp, Facebook etc),Government source,Journal articles,Family members,Community members / Friends,Healthcare providers,Internet	NA	Government source	Community members / Friends	Agree	Less than 100	2022-01-25	Somewhat susceptible	Agree	Agree	Only receive the vaccine if Iâ€™m required to for work	NA	Strongly agree	Agree	No	I do not know / I would need more information	Yes, I would only accept the Covishield (AstraZeneca/Oxford/Serum Institute) vaccine	NA	NA	NA	Disagree	Neither agree nor disagree	Disagree	NA	NA	NA	NA	NA	NA	Yes
94	2021-01-27 00:20:00	2021-01-27 00:24:00	Medical doctor	NA	NA	Private sector institution	Yes	No	NA	NA	28	Male	None	NA	NA	No	NA	NA	Yes	Radio/ television,Social media (Twitter, Whatsapp, Facebook etc),Government source,Internet	NA	Government source	Internet	Agree	Less than 100	None	Somewhat susceptible	Strongly agree	Strongly agree	Wait until itâ€™s been available for 6 months, to see how it affects other people	NA	Agree	Agree	NA	Yes	Yes, I would only accept the Covishield (AstraZeneca/Oxford/Serum Institute) vaccine	NA	NA	NA	Neither agree nor disagree	Agree	Agree	Yes	No	NA	NA	NA	NA	NA
95	2021-01-27 01:12:00	2021-01-27 01:19:00	Medical doctor	NA	NA	Private sector institution	Yes	No	NA	NA	25	Male	None	NA	Uttar Pradesh	No	NA	NA	Yes	Radio/ television,Social media (Twitter, Whatsapp, Facebook etc),Government source,Internet	NA	Government source	Family members	Agree	Less than 100	2022-01-25	Very susceptible	Agree	Agree	Wait until itâ€™s been available for 6 months, to see how it affects other people	NA	Strongly agree	Strongly agree	No	I do not know / I would need more information	Yes, I would only accept the Covishield (AstraZeneca/Oxford/Serum Institute) vaccine	NA	NA	NA	Disagree	Agree	Disagree	Yes	No	Yes	I don't know	Yes	Yes	Yes
96	2021-01-27 02:39:00	2021-01-27 02:45:00	Medical doctor	NA	NA	Private sector institution	Yes	No	NA	NA	26	Male	None	NA	Uttar Pradesh	Yes	Yes	Yes	Yes	Radio/ television,Social media (Twitter, Whatsapp, Facebook etc),Government source,Journal articles,Newspaper/Magazines,Community members / Friends	NA	Newspaper/Magazines	Government source	Strongly Agree	101 â€“ 250	26 - 50	Not very susceptible	Strongly agree	Strongly agree	Receive the vaccine as soon as it is available to me	NA	Strongly agree	Strongly agree	No	Yes	Yes, I would only accept the Covishield (AstraZeneca/Oxford/Serum Institute) vaccine	NA	NA	NA	Disagree	Agree	Strongly agree	Yes	Yes	No	Yes	Yes	Yes	Yes
97	2021-01-27 03:49:00	2021-01-27 03:57:00	Other, specify:	NA	NA	Private sector institution	No	No	NA	NA	39	Female	None	NA	Delhi (national capital territory)	No	NA	NA	Yes	Radio/ television,Colleagues,Social media (Twitter, Whatsapp, Facebook etc),Newspaper/Magazines,Family members,Community members / Friends,Internet	NA	Radio/ television	Social media (Twitter, Whatsapp, Facebook etc)	Agree	None	None	Not very susceptible	Strongly agree	Agree	Wait until itâ€™s been available for 6 months, to see how it affects other people	NA	Neither agree nor disagree	Agree	Yes	I do not know / I would need more information	Yes, I would only accept the Covishield (AstraZeneca/Oxford/Serum Institute) vaccine	NA	NA	NA	Disagree	Disagree	Agree	No	No	No	Yes	Yes	Yes	Yes
98	2021-01-27 04:02:00	2021-01-27 04:08:00	Medical doctor	NA	NA	Private sector institution	Yes	No	NA	NA	25	Male	None	NA	Uttar Pradesh	Yes	Yes	No	No	Radio/ television	NA	Government source	Social media (Twitter, Whatsapp, Facebook etc)	Agree	None	None	Not at all susceptible	Strongly agree	Strongly agree	Receive the vaccine as soon as it is available to me	NA	Strongly agree	Strongly agree	No	Yes	Yes, I would only accept the Covishield (AstraZeneca/Oxford/Serum Institute) vaccine	NA	NA	NA	Strongly agree	Strongly agree	Strongly disagree	Yes	No	Yes	Yes	Yes	Yes	Yes
99	2021-01-27 08:09:00	2021-01-27 08:15:00	Public health professional (epidemiologist, surveillance team member, data collector, etc.)	NA	NA	Public sector institution	Yes	Yes	Covishield (AstraZeneca/Oxford/Serum Institute) vaccine	NA	31	Male	None	NA	Haryana	No	NA	NA	No	Government source,Journal articles	NA	Journal articles	Radio/ television	Disagree	Less than 100	More than 100	Extremely susceptible	Strongly agree	N/A â€“ I do not work in a hospital/clinic setting	Receive the vaccine as soon as it is available to me	NA	Disagree	Agree	NA	I do not know / I would need more information	Yes, I would only accept the Covishield (AstraZeneca/Oxford/Serum Institute) vaccine	NA	NA	NA	Agree	Agree	Neither agree nor disagree	No	Yes	Yes	No	No	No	No
100	2021-01-27 09:25:00	2021-01-27 09:35:00	Medical doctor	NA	NA	Public sector institution	Yes	Yes	Covishield (AstraZeneca/Oxford/Serum Institute) vaccine	NA	26	Female	None	NA	Kerala	No	NA	NA	Yes	Radio/ television,Colleagues	NA	Radio/ television	Community members / Friends	Neither agree nor disagree	250 â€“ 500	26 - 50	Very susceptible	Neither agree nor disagree	Agree	Receive the vaccine as soon as it is available to me	NA	Agree	Agree	No	Yes	N/A â€“ I have already received a vaccine	NA	No, I was not given a choice	NA	Disagree	Agree	Disagree	No	No	Yes	No	Yes	Yes	Yes
101	2021-01-27 21:25:00	2021-01-28 00:07:00	Public health professional (epidemiologist, surveillance team member, data collector, etc.)	NA	NA	Private sector institution	No	No	NA	NA	36	Female	None	NA	Delhi (national capital territory)	No	NA	NA	Yes	Colleagues,Social media (Twitter, Whatsapp, Facebook etc),Government source,Journal articles,Newspaper/Magazines,Community members / Friends,Healthcare providers,Internet	NA	Healthcare providers	Community members / Friends	Agree	None	None	Somewhat susceptible	Agree	N/A â€“ I do not work in a hospital/clinic setting	Receive the vaccine as soon as it is available to me	NA	Agree	Agree	No	Yes	No, I would accept ANY approved vaccine	NA	NA	NA	Neither agree nor disagree	Neither agree nor disagree	Disagree	No	No	Yes	Yes	No	No	Yes
102	2021-01-28 00:25:00	2021-01-28 00:37:00	Public health professional (epidemiologist, surveillance team member, data collector, etc.)	NA	NA	Private sector institution	Yes	Yes	Covishield (AstraZeneca/Oxford/Serum Institute) vaccine	NA	44	Female	None	NA	Odisha (former Orissa)	No	NA	NA	Yes	Colleagues,Government source,Newspaper/Magazines,Internet	NA	Healthcare providers	Newspaper/Magazines	Strongly Agree	None	None	Not at all susceptible	Strongly agree	Strongly agree	Receive the vaccine as soon as it is available to me	NA	Neither agree nor disagree	Strongly agree	No	I do not know / I would need more information	No, I would accept ANY approved vaccine	NA	NA	NA	Disagree	Disagree	Disagree	I don't know	I don't know	Yes	I don't know	I don't know	I don't know	Yes
103	2021-01-28 00:37:00	2021-01-28 00:43:00	Medical doctor	NA	NA	Private sector institution	Yes	No	NA	NA	51	Male	Hypertension	NA	Maharashtra	NA	NA	NA	Yes	Radio/ television,Government source,Healthcare providers,Internet	NA	Government source	Radio/ television	Agree	101 â€“ 250	I do not know	Somewhat susceptible	Strongly agree	Strongly agree	Receive the vaccine as soon as it is available to me	NA	Strongly agree	Strongly agree	No	Yes	Yes, I would only accept the Covishield (AstraZeneca/Oxford/Serum Institute) vaccine	NA	NA	NA	Disagree	Disagree	Disagree	NA	NA	Yes	NA	NA	NA	Yes
104	2021-01-28 00:33:00	2021-01-28 00:44:00	Medical doctor	NA	NA	Private sector institution	Yes	No	NA	NA	58	NA	Hypertension,Diabetes Mellitus,Cardiovascular Disease	NA	Maharashtra	Yes	Yes	Yes	Yes	Government source,Newspaper/Magazines,Internet	NA	NA	Government source	Strongly Agree	Less than 100	2022-01-25	Somewhat susceptible	Strongly agree	Agree	Receive the vaccine as soon as it is available to me	NA	Agree	Agree	No	Yes	Yes, I would only accept the Covishield (AstraZeneca/Oxford/Serum Institute) vaccine	NA	NA	NA	Disagree	Neither agree nor disagree	Strongly disagree	NA	NA	Yes	No	Yes	Yes	Yes
105	2021-01-28 00:57:00	2021-01-28 01:02:00	Medical doctor	NA	NA	Private sector institution	Yes	Yes	Covishield (AstraZeneca/Oxford/Serum Institute) vaccine	NA	43	Male	None	NA	Maharashtra	No	NA	NA	NA	Radio/ television,Journal articles,Newspaper/Magazines	NA	Journal articles	Internet	Agree	101 â€“ 250	None	Somewhat susceptible	Agree	Agree	Receive the vaccine as soon as it is available to me	NA	Agree	Agree	No	Yes	N/A â€“ I have already received a vaccine	NA	No, I was not given a choice	NA	Disagree	Disagree	Disagree	NA	NA	NA	NA	NA	NA	NA
106	2021-01-28 01:36:00	2021-01-28 01:44:00	Medical doctor	NA	NA	Private sector institution	Yes	Yes	Covishield (AstraZeneca/Oxford/Serum Institute) vaccine	NA	48	Male	Hypertension,Asthma	NA	Maharashtra	No	NA	NA	Yes	Radio/ television,Social media (Twitter, Whatsapp, Facebook etc),Government source	NA	Internet	NA	Agree	101 â€“ 250	2022-01-25	Very susceptible	Agree	Strongly agree	Receive the vaccine as soon as it is available to me	NA	Strongly agree	NA	No	Yes	No, I would accept ANY approved vaccine	NA	NA	NA	Disagree	NA	Disagree	I don't know	I don't know	Yes	Yes	NA	I don't know	No
107	2021-01-28 02:42:00	2021-01-28 02:56:00	Medical doctor	NA	NA	Private sector institution	Yes	Yes	Covishield (AstraZeneca/Oxford/Serum Institute) vaccine	NA	39	Female	None	NA	Maharashtra	No	NA	NA	Yes	Social media (Twitter, Whatsapp, Facebook etc),Newspaper/Magazines,Internet	NA	Healthcare providers	Radio/ television	Strongly Agree	Less than 100	None	Somewhat susceptible	Strongly agree	Strongly agree	Receive the vaccine as soon as it is available to me	NA	Strongly agree	Strongly agree	No	Yes	N/A â€“ I have already received a vaccine	NA	Yes, I was only willing to accept the Covishield (AstraZeneca/Oxford/Serum Institute) vaccine	NA	Disagree	Agree	Disagree	Yes	Yes	Yes	NA	NA	NA	Yes
108	2021-01-28 03:08:00	2021-01-28 03:15:00	Public health professional (epidemiologist, surveillance team member, data collector, etc.)	NA	NA	Private sector institution	NA	No	NA	NA	58	Female	None	NA	Delhi (national capital territory)	No	NA	NA	Yes	Other, specify:	institutional Covid group	Other, specify:	Other, specify:	Agree	None	None	Not very susceptible	Agree	Agree	Wait until itâ€™s been available for 6 months, to see how it affects other people	NA	Agree	Agree	No	Yes	Yes, I would only accept the Covishield (AstraZeneca/Oxford/Serum Institute) vaccine	NA	NA	NA	Agree	Neither agree nor disagree	Disagree	No	No	Yes	No	Yes	Yes	Yes
109	2021-01-28 03:11:00	2021-01-28 03:17:00	Medical doctor	NA	NA	Private sector institution	Yes	No	NA	NA	50	Male	None	NA	Maharashtra	Yes	Yes	Yes	Yes	Hospital website,Social media (Twitter, Whatsapp, Facebook etc),Government source,Newspaper/Magazines,Community members / Friends,Healthcare providers	NA	Newspaper/Magazines	Community members / Friends	Agree	More than 500	2022-01-25	Very susceptible	Agree	Agree	Wait until itâ€™s been available for 6 months, to see how it affects other people	NA	Agree	Agree	NA	I do not know / I would need more information	Yes, I would only accept the Covishield (AstraZeneca/Oxford/Serum Institute) vaccine	NA	NA	NA	Neither agree nor disagree	Disagree	Agree	NA	NA	NA	NA	Yes	NA	Yes
110	2021-01-28 03:52:00	2021-01-28 04:02:00	Medical doctor	NA	NA	Private sector institution	Yes	Yes	Covishield (AstraZeneca/Oxford/Serum Institute) vaccine	NA	32	Male	Diabetes Mellitus	NA	Karnataka	No	NA	NA	Yes	Colleagues,Social media (Twitter, Whatsapp, Facebook etc),Government source,Newspaper/Magazines,Internet	NA	Government source	NA	Strongly Agree	None	None	Somewhat susceptible	Strongly agree	Strongly agree	Receive the vaccine as soon as it is available to me	NA	Strongly agree	Strongly agree	No	Yes	No, I would accept ANY approved vaccine	NA	NA	NA	Disagree	Disagree	Strongly disagree	No	No	Yes	Yes	No	No	Yes
111	2021-01-28 03:57:00	2021-01-28 04:05:00	Medical doctor	NA	NA	Private sector institution	Yes	Yes	Covishield (AstraZeneca/Oxford/Serum Institute) vaccine	NA	24	Female	None	NA	Karnataka	No	NA	NA	Yes	Colleagues	NA	Government source	Social media (Twitter, Whatsapp, Facebook etc)	Neither agree nor disagree	None	2022-01-25	Somewhat susceptible	Agree	Agree	Receive the vaccine as soon as it is available to me	NA	Neither agree nor disagree	Neither agree nor disagree	NA	Yes	N/A â€“ I have already received a vaccine	NA	No, I was not given a choice	NA	Neither agree nor disagree	Neither agree nor disagree	Neither agree nor disagree	I don't know	I don't know	Yes	I don't know	No	Yes	Yes
112	2021-01-28 03:58:00	2021-01-28 04:05:00	Other, specify:	NA	MBBS intern	Private sector institution	Yes	Yes	Covishield (AstraZeneca/Oxford/Serum Institute) vaccine	NA	23	Female	None	NA	Karnataka	No	NA	NA	Yes	Hospital website,Social media (Twitter, Whatsapp, Facebook etc),Healthcare providers,Internet	NA	Radio/ television	Family members	Disagree	Less than 100	2022-01-25	Very susceptible	Neither agree nor disagree	Agree	Receive the vaccine as soon as it is available to me	NA	Neither agree nor disagree	Agree	No	Yes	Yes, I would only accept the Covishield (AstraZeneca/Oxford/Serum Institute) vaccine	NA	NA	NA	Disagree	Agree	Disagree	Yes	NA	NA	NA	NA	NA	NA
113	2021-01-28 03:56:00	2021-01-28 04:06:00	Other, specify:	NA	Medical intern	Private sector institution	Yes	Yes	Covishield (AstraZeneca/Oxford/Serum Institute) vaccine	NA	25	Female	None	NA	Karnataka	No	NA	NA	Yes	Colleagues,Social media (Twitter, Whatsapp, Facebook etc),Government source,Newspaper/Magazines,Family members,Internet	NA	Government source	Social media (Twitter, Whatsapp, Facebook etc)	Strongly Agree	Less than 100	2022-01-25	Very susceptible	Strongly agree	Strongly agree	Receive the vaccine as soon as it is available to me	NA	Agree	Strongly agree	No	Yes	Yes, I would only accept the Covishield (AstraZeneca/Oxford/Serum Institute) vaccine	NA	NA	NA	Disagree	Agree	Neither agree nor disagree	No	I don't know	Yes	No	No	No	Yes
114	2021-01-28 04:02:00	2021-01-28 04:07:00	Medical doctor	NA	NA	Private sector institution	Yes	Yes	Covishield (AstraZeneca/Oxford/Serum Institute) vaccine	NA	23	Male	None	NA	Karnataka	No	NA	NA	Yes	Colleagues,Social media (Twitter, Whatsapp, Facebook etc),Government source,Journal articles,Newspaper/Magazines,Family members,Community members / Friends,Healthcare providers,Internet	NA	Government source	Social media (Twitter, Whatsapp, Facebook etc)	Strongly Agree	Less than 100	2022-01-25	Somewhat susceptible	Strongly agree	Disagree	Receive the vaccine as soon as it is available to me	NA	Agree	Agree	No	Yes	Yes, I would only accept the Covishield (AstraZeneca/Oxford/Serum Institute) vaccine	NA	NA	NA	Disagree	Disagree	Disagree	Yes	No	Yes	Yes	Yes	No	Yes
115	2021-01-28 04:04:00	2021-01-28 04:11:00	Medical doctor	NA	NA	Private sector institution	Yes	Yes	Covishield (AstraZeneca/Oxford/Serum Institute) vaccine	NA	42	Female	None	NA	Karnataka	No	NA	NA	Yes	Radio/ television,Colleagues,Social media (Twitter, Whatsapp, Facebook etc),Government source,Journal articles,Newspaper/Magazines,Community members / Friends,Healthcare providers,Internet	NA	NA	NA	Agree	101 â€“ 250	2022-01-25	Very susceptible	Agree	Agree	Receive the vaccine as soon as it is available to me	NA	Agree	Agree	No	Yes	N/A â€“ I have already received a vaccine	NA	No, I was willing to accept ANY approved vaccine	NA	Agree	Agree	Disagree	Yes	Yes	Yes	Yes	Yes	Yes	Yes
116	2021-01-28 03:53:00	2021-01-28 04:13:00	Medical doctor	NA	NA	Private sector institution	Yes	Yes	Covishield (AstraZeneca/Oxford/Serum Institute) vaccine	NA	48	Female	Other, specify	Hypothyroidism	Madhya Pradesh	No	NA	NA	Yes	Radio/ television,Colleagues,Social media (Twitter, Whatsapp, Facebook etc),Government source,Newspaper/Magazines,Family members,Community members / Friends	NA	Healthcare providers	Radio/ television	Neither agree nor disagree	101 â€“ 250	I do not know	Very susceptible	Strongly agree	Agree	Receive the vaccine as soon as it is available to me	NA	Strongly agree	Strongly agree	No	Yes	No, I would accept ANY approved vaccine	NA	NA	NA	Neither agree nor disagree	Strongly agree	Neither agree nor disagree	No	No	Yes	No	No	Yes	Yes
117	2021-01-28 04:56:00	2021-01-28 05:03:00	Medical doctor	NA	NA	Private sector institution	Yes	Yes	Covishield (AstraZeneca/Oxford/Serum Institute) vaccine	NA	41	Female	None	NA	Karnataka	No	NA	NA	Yes	Government source,Journal articles	NA	Government source	Radio/ television	Agree	Less than 100	None	Not very susceptible	Agree	Agree	Receive the vaccine as soon as it is available to me	NA	Agree	Agree	No	Yes	No, I would accept ANY approved vaccine	NA	NA	NA	Disagree	Disagree	Disagree	No	No	Yes	No	No	No	Yes
118	2021-01-28 07:01:00	2021-01-28 07:07:00	Medical doctor	NA	NA	Private sector institution	Yes	Yes	Covishield (AstraZeneca/Oxford/Serum Institute) vaccine	NA	38	Female	None	NA	Karnataka	No	NA	NA	Yes	Colleagues,Social media (Twitter, Whatsapp, Facebook etc),Government source,Journal articles,Family members,Internet	NA	Journal articles	Family members	Agree	Less than 100	2022-01-25	Extremely susceptible	Strongly agree	Strongly agree	Receive the vaccine as soon as it is available to me	NA	Strongly agree	Strongly agree	No	Yes	N/A â€“ I have already received a vaccine	NA	No, I was willing to accept ANY approved vaccine	NA	Strongly disagree	Strongly disagree	Strongly disagree	NA	NA	Yes	NA	NA	NA	NA
119	2021-01-28 10:06:00	2021-01-28 10:17:00	Medical doctor	NA	NA	Private sector institution	Yes	Yes	Covishield (AstraZeneca/Oxford/Serum Institute) vaccine	NA	60	Male	Hypertension,Diabetes Mellitus	NA	Maharashtra	No	NA	NA	Yes	Internet	NA	Internet	Social media (Twitter, Whatsapp, Facebook etc)	Neither agree nor disagree	250 â€“ 500	None	Somewhat susceptible	Neither agree nor disagree	Neither agree nor disagree	Receive the vaccine as soon as it is available to me	NA	Neither agree nor disagree	Neither agree nor disagree	No	Yes	N/A â€“ I have already received a vaccine	NA	No, I was willing to accept ANY approved vaccine	NA	Neither agree nor disagree	Strongly agree	Disagree	No	No	Yes	Yes	Yes	NA	Yes
120	2021-01-28 10:03:00	2021-01-28 10:24:00	Medical doctor	NA	NA	Private sector institution	Yes	Yes	Covishield (AstraZeneca/Oxford/Serum Institute) vaccine	NA	64	Female	Hypertension	NA	Maharashtra	Yes	Yes	No	No	Radio/ television,Government source,Newspaper/Magazines	NA	Government source	Social media (Twitter, Whatsapp, Facebook etc)	Agree	Less than 100	None	Very susceptible	Agree	Strongly agree	Receive the vaccine as soon as it is available to me	NA	Strongly agree	Strongly agree	No	Yes	N/A â€“ I have already received a vaccine	NA	Yes, I was only willing to accept the Covishield (AstraZeneca/Oxford/Serum Institute) vaccine	NA	Agree	Agree	Disagree	NA	NA	Yes	NA	NA	NA	Yes
121	2021-01-29 04:32:00	2021-01-29 06:08:00	Medical doctor	NA	NA	Private sector institution	No	No	NA	NA	55	Male	None	NA	Maharashtra	No	NA	NA	No	Colleagues,Journal articles	NA	Journal articles	Social media (Twitter, Whatsapp, Facebook etc)	Agree	None	None	Somewhat susceptible	Strongly agree	N/A â€“ I do not work in a hospital/clinic setting	Receive the vaccine as soon as it is available to me	NA	Strongly agree	Strongly agree	No	Yes	No, I would accept ANY approved vaccine	NA	NA	NA	Strongly disagree	Disagree	Strongly disagree	No	No	Yes	No	No	No	Yes
122	2021-01-29 07:06:00	2021-01-29 07:13:00	Medical doctor	NA	NA	Public sector institution	Yes	No	NA	NA	29	Male	None	NA	Maharashtra	No	NA	NA	Yes	Radio/ television,Colleagues,Hospital website,Social media (Twitter, Whatsapp, Facebook etc),Government source,Journal articles,Newspaper/Magazines,Community members / Friends,Healthcare providers,Internet	NA	Healthcare providers	Social media (Twitter, Whatsapp, Facebook etc)	Strongly Agree	More than 500	51 - 75	Very susceptible	Strongly agree	Agree	Receive the vaccine as soon as it is available to me	NA	Agree	Agree	No	Yes	No, I would accept ANY approved vaccine	NA	NA	NA	Strongly disagree	Neither agree nor disagree	Strongly disagree	No	No	Yes	I don't know	Yes	No	Yes
123	2021-01-29 07:11:00	2021-01-29 07:31:00	Medical doctor	NA	NA	Public sector institution	Yes	Yes	Covishield (AstraZeneca/Oxford/Serum Institute) vaccine	NA	53	Male	None	NA	Maharashtra	No	NA	NA	Yes	Internet	NA	Internet	Social media (Twitter, Whatsapp, Facebook etc)	Strongly Agree	Less than 100	2022-01-25	Somewhat susceptible	Strongly agree	Strongly agree	Receive the vaccine as soon as it is available to me	NA	Agree	Agree	No	Yes	N/A â€“ I have already received a vaccine	NA	Yes, I was only willing to accept the Covishield (AstraZeneca/Oxford/Serum Institute) vaccine	NA	Strongly disagree	Strongly disagree	Disagree	No	No	No	Yes	No	No	Yes
124	2021-01-29 07:42:00	2021-01-29 07:47:00	Laboratory personnel	NA	NA	Private sector institution	Yes	Yes	Covishield (AstraZeneca/Oxford/Serum Institute) vaccine	NA	33	Female	None	NA	Karnataka	No	NA	NA	Yes	Government source	NA	Government source	Colleagues	Strongly Agree	None	None	Somewhat susceptible	Strongly agree	Strongly agree	Receive the vaccine as soon as it is available to me	NA	Strongly agree	NA	No	Yes	Yes, I would only accept the Covishield (AstraZeneca/Oxford/Serum Institute) vaccine	NA	NA	NA	Disagree	Disagree	Disagree	Yes	No	Yes	Yes	No	No	Yes
125	2021-01-29 07:47:00	2021-01-29 07:57:00	Medical doctor	NA	NA	Private sector institution	Yes	Yes	Covishield (AstraZeneca/Oxford/Serum Institute) vaccine	NA	41	Female	None	NA	Karnataka	Yes	Yes	No	Yes	Government source,Internet	NA	Government source	Social media (Twitter, Whatsapp, Facebook etc)	Agree	Less than 100	2022-01-25	Somewhat susceptible	Strongly agree	Strongly agree	Other, Specify	Received vaccine	Agree	Strongly agree	No	Yes	N/A â€“ I have already received a vaccine	NA	No, I was willing to accept ANY approved vaccine	NA	Strongly disagree	Disagree	Disagree	Yes	I don't know	Yes	No	No	No	No
126	2021-01-29 07:56:00	2021-01-29 08:02:00	Medical doctor	NA	NA	Private sector institution	Yes	Yes	Covishield (AstraZeneca/Oxford/Serum Institute) vaccine	NA	30	Female	None	NA	Karnataka	No	NA	NA	Yes	Newspaper/Magazines,Internet	NA	Newspaper/Magazines	Radio/ television	Agree	None	None	Not very susceptible	Agree	Agree	Receive the vaccine as soon as it is available to me	NA	Agree	Agree	No	I do not know / I would need more information	Yes, I would only accept the Covishield (AstraZeneca/Oxford/Serum Institute) vaccine	NA	NA	NA	Disagree	Disagree	Disagree	No	No	I don't know	No	No	I don't know	Yes
127	2021-01-29 07:56:00	2021-01-29 08:03:00	Medical doctor	NA	NA	Private sector institution	Yes	Yes	Covishield (AstraZeneca/Oxford/Serum Institute) vaccine	NA	36	Male	None	NA	Karnataka	No	NA	NA	Yes	Colleagues,Hospital website,Government source,Journal articles,Healthcare providers,Internet	NA	Journal articles	Internet	Agree	101 â€“ 250	None	Somewhat susceptible	Agree	Agree	Receive the vaccine as soon as it is available to me	NA	Strongly agree	Strongly agree	No	Yes	Yes, I would only accept the Covishield (AstraZeneca/Oxford/Serum Institute) vaccine	NA	NA	NA	Disagree	Disagree	Disagree	No	No	Yes	No	No	No	Yes
128	2021-01-29 08:05:00	2021-01-29 08:13:00	Medical doctor	NA	NA	Private sector institution	Yes	Yes	Covishield (AstraZeneca/Oxford/Serum Institute) vaccine	NA	45	Female	None	NA	Karnataka	No	NA	NA	Yes	Radio/ television,Colleagues,Journal articles,Newspaper/Magazines,Healthcare providers,Internet	NA	Journal articles	Radio/ television	Neither agree nor disagree	Less than 100	2022-01-25	Somewhat susceptible	Agree	Agree	Receive the vaccine as soon as it is available to me	NA	Neither agree nor disagree	Strongly agree	No	Yes	Yes, I would only accept the Covishield (AstraZeneca/Oxford/Serum Institute) vaccine	NA	NA	NA	Disagree	Disagree	Disagree	No	No	Yes	Yes	No	Yes	Yes
129	2021-01-29 08:08:00	2021-01-29 08:16:00	Medical doctor	NA	NA	Private sector institution	Yes	No	NA	NA	32	Female	Asthma	NA	Karnataka	No	NA	NA	Yes	Colleagues,Journal articles,Newspaper/Magazines,Healthcare providers	NA	Journal articles	Internet	Neither agree nor disagree	NA	None	Somewhat susceptible	Agree	Agree	Receive the vaccine as soon as it is available to me	NA	Strongly agree	Strongly agree	No	Yes	No, I would accept ANY approved vaccine	NA	NA	NA	Strongly agree	Disagree	Strongly disagree	No	No	Yes	No	No	No	Yes
130	2021-01-29 08:07:00	2021-01-29 08:16:00	Other, specify:	NA	Clinical pharmacist	Private sector institution	Yes	Yes	Covishield (AstraZeneca/Oxford/Serum Institute) vaccine	NA	28	Female	None	NA	Karnataka	Yes	Yes	Yes	Yes	Radio/ television,Colleagues,Journal articles,Family members,Healthcare providers,Internet	NA	Colleagues	Community members / Friends	Disagree	101 â€“ 250	2022-01-25	Somewhat susceptible	Agree	Agree	Only receive the vaccine if Iâ€™m required to for work	NA	Neither agree nor disagree	Agree	Yes	I do not know / I would need more information	Yes, I would only accept the Covishield (AstraZeneca/Oxford/Serum Institute) vaccine	NA	NA	NA	Disagree	Disagree	Disagree	No	Yes	Yes	Yes	Yes	Yes	Yes
131	2021-01-29 08:08:00	2021-01-29 08:17:00	Medical doctor	NA	NA	Private sector institution	Yes	No	NA	NA	30	Female	None	NA	Karnataka	No	NA	NA	Yes	Colleagues,Government source,Journal articles,Healthcare providers,Other, specify:	CDC Guidelines	Journal articles	Social media (Twitter, Whatsapp, Facebook etc)	Agree	Less than 100	2022-01-25	Very susceptible	Agree	Agree	I do not know	NA	Neither agree nor disagree	Agree	Yes	I do not know / I would need more information	No, I would NOT accept any currently approved vaccine	NA	NA	NA	Disagree	Disagree	Disagree	No	No	Yes	No	Yes	No	Yes
132	2021-01-29 08:14:00	2021-01-29 08:19:00	Medical doctor	NA	NA	Private sector institution	Yes	Yes	Covishield (AstraZeneca/Oxford/Serum Institute) vaccine	NA	35	Male	None	NA	Karnataka	Yes	Yes	No	No	Colleagues,Social media (Twitter, Whatsapp, Facebook etc),Government source,Healthcare providers,Internet	NA	Government source	Newspaper/Magazines	Strongly Agree	Less than 100	2022-01-25	Very susceptible	Agree	Agree	Wait until itâ€™s been available for 6 months, to see how it affects other people	NA	Agree	Agree	No	Yes	Yes, I would only accept the Covishield (AstraZeneca/Oxford/Serum Institute) vaccine	NA	NA	NA	Strongly disagree	Disagree	Disagree	I don't know	I don't know	Yes	No	No	Yes	Yes
133	2021-01-29 08:04:00	2021-01-29 08:28:00	Medical doctor	NA	NA	Private sector institution	Yes	No	NA	NA	35	Male	None	NA	Karnataka	No	NA	NA	Yes	Radio/ television,Colleagues,Government source,Journal articles,Newspaper/Magazines,Internet	NA	Journal articles	Government source	Agree	101 â€“ 250	None	Somewhat susceptible	Agree	Neither agree nor disagree	Receive the vaccine as soon as it is available to me	NA	Neither agree nor disagree	Agree	No	I do not know / I would need more information	Yes, I would only accept the Covishield (AstraZeneca/Oxford/Serum Institute) vaccine	NA	NA	NA	Agree	Strongly agree	Agree	NA	NA	Yes	NA	NA	NA	NA
134	2021-01-29 08:30:00	2021-01-29 08:34:00	Medical doctor	NA	NA	Private sector institution	Yes	No	NA	NA	41	Female	Hypertension	NA	Telangana	No	NA	NA	Yes	Internet	NA	Healthcare providers	Social media (Twitter, Whatsapp, Facebook etc)	Neither agree nor disagree	None	None	Somewhat susceptible	Agree	Agree	Wait until itâ€™s been available for 6 months, to see how it affects other people	NA	Agree	Agree	NA	I do not know / I would need more information	Yes, I would only accept the Covishield (AstraZeneca/Oxford/Serum Institute) vaccine	NA	NA	NA	Disagree	Agree	Disagree	I don't know	I don't know	Yes	No	Yes	Yes	Yes
135	2021-01-29 08:21:00	2021-01-29 08:37:00	Medical doctor	NA	NA	Private sector institution	Yes	No	NA	NA	44	Female	None	NA	Jharkhand	No	NA	NA	Yes	Radio/ television,Government source,Newspaper/Magazines	NA	Government source	Social media (Twitter, Whatsapp, Facebook etc)	Strongly Agree	More than 500	2022-01-25	Very susceptible	Strongly agree	Strongly agree	Receive the vaccine as soon as it is available to me	NA	Strongly agree	Strongly agree	No	Yes	No, I would accept ANY approved vaccine	NA	NA	NA	Strongly disagree	Strongly disagree	Strongly disagree	Yes	I don't know	Yes	No	No	No	Yes
136	2021-01-29 08:31:00	2021-01-29 08:41:00	Medical doctor	NA	NA	Private sector institution	Yes	Yes	Covishield (AstraZeneca/Oxford/Serum Institute) vaccine	NA	43	Male	Hypertension,Diabetes Mellitus	NA	Karnataka	No	NA	NA	Yes	Government source,Journal articles,Community members / Friends,Healthcare providers,Internet	NA	Journal articles	Social media (Twitter, Whatsapp, Facebook etc)	Neither agree nor disagree	Less than 100	2022-01-25	Somewhat susceptible	Agree	Agree	Receive the vaccine as soon as it is available to me	NA	Agree	Strongly agree	No	Yes	Yes, I would only accept the Covishield (AstraZeneca/Oxford/Serum Institute) vaccine	NA	NA	NA	Disagree	Disagree	Disagree	No	I don't know	Yes	I don't know	I don't know	I don't know	Yes
137	2021-01-29 08:38:00	2021-01-29 08:50:00	Medical doctor	NA	NA	Private sector institution	Yes	Yes	Covishield (AstraZeneca/Oxford/Serum Institute) vaccine	NA	39	Male	None	NA	Telangana	No	NA	NA	Yes	Radio/ television,Colleagues,Hospital website,Social media (Twitter, Whatsapp, Facebook etc),Government source,Journal articles,Newspaper/Magazines,Community members / Friends,Internet	NA	Journal articles	Journal articles	Agree	Less than 100	2022-01-25	Somewhat susceptible	Strongly agree	Strongly agree	Other, Specify	Received	Strongly agree	Strongly agree	No	Yes	No, I would accept ANY approved vaccine	NA	NA	NA	Strongly disagree	Strongly disagree	Strongly disagree	No	No	Yes	No	No	No	Yes
138	2021-01-29 08:43:00	2021-01-29 08:58:00	Other, specify:	NA	Medical student	Private sector institution	Yes	Yes	Covishield (AstraZeneca/Oxford/Serum Institute) vaccine	NA	23	Male	None	NA	Telangana	No	NA	NA	Yes	Radio/ television,Colleagues,Hospital website,Social media (Twitter, Whatsapp, Facebook etc),Government source,Journal articles,Healthcare providers	NA	Journal articles	Social media (Twitter, Whatsapp, Facebook etc)	Strongly Agree	Less than 100	2022-01-25	Somewhat susceptible	Strongly agree	Neither agree nor disagree	Receive the vaccine as soon as it is available to me	NA	Strongly agree	Strongly agree	No	Yes	Yes, I would only accept the Covishield (AstraZeneca/Oxford/Serum Institute) vaccine	NA	NA	NA	Disagree	Strongly disagree	Disagree	No	No	Yes	No	Yes	Yes	Yes
139	2021-01-29 08:53:00	2021-01-29 09:07:00	Registered Nurse	NA	NA	Private sector institution	Yes	Yes	Covishield (AstraZeneca/Oxford/Serum Institute) vaccine	NA	30	Female	None	NA	Karnataka	No	NA	NA	Yes	Radio/ television,Colleagues,Social media (Twitter, Whatsapp, Facebook etc),Government source,Newspaper/Magazines,Family members,Community members / Friends,Healthcare providers,Internet	NA	Government source	I donâ€™t keep up to date	Strongly Agree	Less than 100	2022-01-25	Very susceptible	Strongly agree	Strongly agree	Receive the vaccine as soon as it is available to me	NA	Strongly agree	Strongly agree	NA	Yes	Yes, I would only accept the Covishield (AstraZeneca/Oxford/Serum Institute) vaccine	NA	NA	NA	Strongly disagree	Strongly disagree	Strongly disagree	NA	NA	NA	NA	NA	NA	NA
140	2021-01-29 09:21:00	2021-01-29 09:32:00	Medical doctor	NA	NA	Private sector institution	Yes	Yes	Covishield (AstraZeneca/Oxford/Serum Institute) vaccine	NA	28	Female	None	NA	Karnataka	Yes	Yes	No	Yes	Radio/ television,Colleagues,Hospital website,Journal articles,Newspaper/Magazines,Healthcare providers	NA	Journal articles	Social media (Twitter, Whatsapp, Facebook etc)	Agree	250 â€“ 500	26 - 50	Extremely susceptible	Strongly agree	Strongly agree	Receive the vaccine as soon as it is available to me	NA	Strongly agree	Strongly agree	No	Yes	N/A â€“ I have already received a vaccine	NA	No, I was not given a choice	NA	Strongly disagree	Strongly disagree	Strongly disagree	No	No	Yes	No	Yes	No	Yes
141	2021-01-29 09:23:00	2021-01-29 09:32:00	Medical doctor	NA	NA	Private sector institution	Yes	Yes	Covishield (AstraZeneca/Oxford/Serum Institute) vaccine	NA	41	Female	None	NA	Andhra Pradesh	Yes	No	No	Yes	Colleagues,Government source,Journal articles,Healthcare providers,Internet	NA	Government source	Social media (Twitter, Whatsapp, Facebook etc)	Strongly Agree	250 â€“ 500	None	Not very susceptible	Strongly agree	Strongly agree	Receive the vaccine as soon as it is available to me	NA	Agree	Strongly agree	No	Yes	N/A â€“ I have already received a vaccine	NA	No, I was willing to accept ANY approved vaccine	NA	Disagree	Disagree	Disagree	No	No	Yes	No	No	No	Yes
142	2021-01-29 09:41:00	2021-01-29 09:49:00	Other, specify:	NA	Dentist	Private sector institution	Yes	No	NA	NA	42	Male	Other, specify	Hypothyroidism	Telangana	No	NA	NA	Yes	Social media (Twitter, Whatsapp, Facebook etc),Journal articles,Newspaper/Magazines,Healthcare providers,Internet	NA	Journal articles	Social media (Twitter, Whatsapp, Facebook etc)	Agree	Less than 100	None	Very susceptible	Agree	Neither agree nor disagree	Receive the vaccine as soon as it is available to me	NA	Strongly agree	Strongly agree	No	Yes	Yes, I would only accept the Covishield (AstraZeneca/Oxford/Serum Institute) vaccine	NA	NA	NA	Disagree	Neither agree nor disagree	Strongly disagree	Yes	NA	Yes	No	No	Yes	Yes
143	2021-01-29 10:15:00	2021-01-29 10:21:00	Other, specify:	NA	Professor	Private sector institution	NA	No	NA	NA	41	Female	Other, specify	Sorasis	Maharashtra	NA	NA	NA	Yes	Radio/ television,Colleagues,Newspaper/Magazines,Family members,Internet	NA	Newspaper/Magazines	Social media (Twitter, Whatsapp, Facebook etc)	Neither agree nor disagree	None	None	Somewhat susceptible	Neither agree nor disagree	Neither agree nor disagree	Wait until itâ€™s been available for 6 months, to see how it affects other people	NA	Neither agree nor disagree	Neither agree nor disagree	NA	I do not know / I would need more information	Yes, I would only accept the Covishield (AstraZeneca/Oxford/Serum Institute) vaccine	NA	NA	NA	Neither agree nor disagree	Neither agree nor disagree	Neither agree nor disagree	I don't know	I don't know	I don't know	I don't know	Yes	I don't know	Yes
144	2021-01-29 11:32:00	2021-01-29 11:42:00	Medical doctor	NA	NA	Private sector institution	Yes	No	NA	NA	44	Female	Hypertension,Asthma	NA	Odisha (former Orissa)	Yes	Yes	No	Yes	Social media (Twitter, Whatsapp, Facebook etc),Government source,Journal articles,Newspaper/Magazines,Internet	NA	Journal articles	Radio/ television	Agree	Less than 100	2022-01-25	Very susceptible	Strongly agree	Agree	Other, Specify	I will wait till my antibody titre decrease. Right now I have high antibody titre after four months of covid 19 infection	Disagree	Agree	No	No	Yes, but I am waiting for a different vaccine to be approved. Specify product:	Pfizer	NA	NA	Strongly agree	Strongly agree	Disagree	Yes	Yes	Yes	Yes	Yes	No	Yes
145	2021-01-29 18:23:00	2021-01-29 18:32:00	Clinic Worker	NA	NA	Private sector institution	Yes	Yes	Covishield (AstraZeneca/Oxford/Serum Institute) vaccine	NA	31	Female	None	NA	Kerala	Yes	Yes	Yes	Yes	Healthcare providers,Internet	NA	Healthcare providers	Internet	Strongly Agree	Less than 100	2022-01-25	Not very susceptible	Strongly agree	Strongly agree	Receive the vaccine as soon as it is available to me	NA	Strongly agree	Strongly agree	Yes	Yes	Yes, I would only accept the Covishield (AstraZeneca/Oxford/Serum Institute) vaccine	NA	NA	NA	Disagree	Disagree	Disagree	No	NA	NA	NA	NA	NA	NA
146	2021-01-29 19:49:00	2021-01-29 19:57:00	Medical doctor	NA	NA	Public sector institution	Yes	Yes	Covishield (AstraZeneca/Oxford/Serum Institute) vaccine	NA	45	Male	None	NA	Maharashtra	No	NA	NA	Yes	Radio/ television,Government source,Journal articles,Newspaper/Magazines	NA	Government source	Social media (Twitter, Whatsapp, Facebook etc)	Strongly Agree	Less than 100	2022-01-25	Somewhat susceptible	Strongly agree	Strongly agree	Receive the vaccine as soon as it is available to me	NA	Strongly agree	Strongly agree	Yes	Yes	Yes, I would only accept the Covishield (AstraZeneca/Oxford/Serum Institute) vaccine	NA	NA	NA	Strongly agree	Strongly agree	Disagree	Yes	No	Yes	Yes	Yes	Yes	Yes
147	2021-01-29 20:03:00	2021-01-29 20:09:00	Medical doctor	NA	NA	Private sector institution	Yes	No	NA	NA	NA	Female	Other, specify	Allergy	Karnataka	No	NA	NA	Yes	I donâ€™t keep up to date	NA	Journal articles	Social media (Twitter, Whatsapp, Facebook etc)	Disagree	Less than 100	2022-01-25	Not very susceptible	Agree	Neither agree nor disagree	Wait until itâ€™s been available for 6 months, to see how it affects other people	NA	Strongly agree	Strongly agree	No	I do not know / I would need more information	Yes, I would only accept the Covishield (AstraZeneca/Oxford/Serum Institute) vaccine	NA	NA	NA	Disagree	Neither agree nor disagree	Disagree	No	No	Yes	No	Yes	Yes	Yes
148	2021-01-29 21:46:00	2021-01-29 22:18:00	Medical doctor	NA	NA	Private sector institution	Yes	No	NA	NA	29	Male	None	NA	Maharashtra	NA	NA	NA	Yes	Radio/ television,Social media (Twitter, Whatsapp, Facebook etc),Government source,Journal articles,Healthcare providers,Internet	NA	Government source	Social media (Twitter, Whatsapp, Facebook etc)	Agree	Less than 100	2022-01-25	Very susceptible	Strongly agree	Strongly agree	Receive the vaccine as soon as it is available to me	NA	Agree	Strongly agree	No	Yes	Yes, I would only accept the Covishield (AstraZeneca/Oxford/Serum Institute) vaccine	NA	NA	NA	Strongly disagree	Disagree	Strongly disagree	No	Yes	Yes	No	Yes	Yes	Yes
149	2021-01-29 22:27:00	2021-01-29 22:38:00	Other, specify:	NA	Data manager	Private sector institution	Yes	No	NA	NA	30	Female	None	NA	NA	No	NA	NA	Yes	Colleagues,Newspaper/Magazines,Community members / Friends,Internet	NA	Newspaper/Magazines	I donâ€™t keep up to date	Strongly Agree	Less than 100	None	Not at all susceptible	Strongly agree	Strongly agree	Receive the vaccine as soon as it is available to me	NA	Strongly agree	Strongly agree	NA	No	Yes, I would only accept the Covishield (AstraZeneca/Oxford/Serum Institute) vaccine	NA	NA	NA	Strongly agree	Strongly agree	Strongly disagree	Yes	No	Yes	Yes	Yes	No	Yes
150	2021-01-29 22:54:00	2021-01-29 22:59:00	Medical doctor	NA	NA	Public sector institution	Yes	Yes	Covishield (AstraZeneca/Oxford/Serum Institute) vaccine	NA	48	NA	Hypertension,Diabetes Mellitus	NA	Maharashtra	No	NA	NA	Yes	Radio/ television,Colleagues,Social media (Twitter, Whatsapp, Facebook etc),Journal articles,Newspaper/Magazines,Internet	NA	Government source	Hospital website	Strongly Agree	None	None	Somewhat susceptible	Strongly agree	Strongly agree	Receive the vaccine as soon as it is available to me	NA	Strongly agree	Strongly agree	No	Yes	No, I would accept ANY approved vaccine	NA	NA	NA	Agree	Disagree	Disagree	NA	NA	Yes	NA	NA	NA	NA
151	2021-01-29 22:07:00	2021-01-29 23:03:00	Housekeeping/cleaning staff	NA	NA	Private sector institution	Yes	No	NA	NA	24	Male	None	NA	Maharashtra	No	NA	NA	Yes	Radio/ television,Social media (Twitter, Whatsapp, Facebook etc),Government source,Community members / Friends,Healthcare providers	NA	Social media (Twitter, Whatsapp, Facebook etc)	Community members / Friends	Agree	Less than 100	2022-01-25	Somewhat susceptible	Agree	Agree	Receive the vaccine as soon as it is available to me	NA	Neither agree nor disagree	Strongly agree	Yes	Yes	No, I would accept ANY approved vaccine	NA	NA	NA	Disagree	Disagree	Agree	I don't know	I don't know	Yes	Yes	No	Yes	I don't know
152	2021-01-29 22:30:00	2021-01-29 23:03:00	Housekeeping/cleaning staff	NA	NA	Private sector institution	Yes	No	NA	NA	24	Male	None	NA	Maharashtra	NA	NA	NA	Yes	Radio/ television,Social media (Twitter, Whatsapp, Facebook etc),Government source,Community members / Friends,Healthcare providers,Internet	NA	Social media (Twitter, Whatsapp, Facebook etc)	Community members / Friends	Agree	Less than 100	2022-01-25	Somewhat susceptible	Agree	Agree	Receive the vaccine as soon as it is available to me	NA	Neither agree nor disagree	Strongly agree	Yes	Yes	No, I would NOT accept any currently approved vaccine	NA	NA	NA	Disagree	Disagree	Agree	I don't know	I don't know	Yes	Yes	No	Yes	I don't know
153	2021-01-29 22:31:00	2021-01-29 23:03:00	Medical doctor	NA	NA	Private sector institution	Yes	No	NA	NA	29	Female	None	NA	Maharashtra	No	NA	NA	No	Radio/ television,Social media (Twitter, Whatsapp, Facebook etc),Government source,Newspaper/Magazines,Internet	NA	Government source	Social media (Twitter, Whatsapp, Facebook etc)	Strongly Agree	None	None	Not very susceptible	Strongly agree	Strongly agree	Receive the vaccine as soon as it is available to me	NA	Agree	Agree	No	Yes	Yes, I would only accept the Covishield (AstraZeneca/Oxford/Serum Institute) vaccine	NA	NA	NA	Disagree	Disagree	Disagree	Yes	No	Yes	Yes	No	Yes	Yes
154	2021-01-29 22:50:00	2021-01-29 23:04:00	Public health professional (epidemiologist, surveillance team member, data collector, etc.)	NA	NA	Private sector institution	Yes	No	NA	NA	31	Male	None	NA	Maharashtra	NA	NA	NA	Yes	Radio/ television,Colleagues,Hospital website,Social media (Twitter, Whatsapp, Facebook etc),Government source,Journal articles,Newspaper/Magazines,Family members,Community members / Friends,Healthcare providers,Internet	NA	Government source	Colleagues	Agree	Less than 100	2022-01-25	Somewhat susceptible	Strongly agree	Strongly agree	Receive the vaccine as soon as it is available to me	NA	Strongly agree	Strongly agree	No	Yes	Yes, I would only accept the Covishield (AstraZeneca/Oxford/Serum Institute) vaccine	NA	NA	NA	Disagree	Disagree	Strongly disagree	Yes	No	Yes	No	No	No	No
155	2021-01-29 22:30:00	2021-01-29 23:04:00	Housekeeping/cleaning staff	NA	NA	Private sector institution	Yes	No	NA	NA	36	Male	None	NA	Maharashtra	Yes	No	No	Yes	Radio/ television,Colleagues,Social media (Twitter, Whatsapp, Facebook etc),Newspaper/Magazines,Family members,Community members / Friends,Healthcare providers,Internet	NA	Colleagues	Social media (Twitter, Whatsapp, Facebook etc)	Agree	Less than 100	26 - 50	Very susceptible	Strongly agree	Agree	Only receive the vaccine if Iâ€™m required to for work	NA	Strongly agree	Strongly agree	Yes	Yes	Yes, I would only accept the Covishield (AstraZeneca/Oxford/Serum Institute) vaccine	NA	NA	NA	Disagree	Neither agree nor disagree	Neither agree nor disagree	Yes	Yes	Yes	No	No	Yes	No
156	2021-01-29 22:32:00	2021-01-29 23:05:00	Laboratory personnel	NA	NA	Private sector institution	Yes	No	NA	NA	41	Male	None	NA	Maharashtra	No	NA	NA	Yes	Radio/ television,Social media (Twitter, Whatsapp, Facebook etc),Government source,Newspaper/Magazines,Healthcare providers,Internet	NA	Newspaper/Magazines	Social media (Twitter, Whatsapp, Facebook etc)	Strongly Agree	Less than 100	None	Not at all susceptible	Strongly agree	Strongly agree	Receive the vaccine as soon as it is available to me	NA	Agree	Agree	Yes	Yes	Yes, I would only accept the Covishield (AstraZeneca/Oxford/Serum Institute) vaccine	NA	NA	NA	Agree	Agree	Agree	Yes	Yes	Yes	Yes	Yes	Yes	No
157	2021-01-29 22:50:00	2021-01-29 23:10:00	Other, specify:	NA	Ethics committee coordinator	Private sector institution	Yes	No	NA	NA	36	Female	None	NA	NA	No	NA	NA	Yes	Social media (Twitter, Whatsapp, Facebook etc)	NA	NA	NA	Agree	Less than 100	2022-01-25	Not at all susceptible	Agree	Agree	Receive the vaccine as soon as it is available to me	NA	Agree	Agree	No	Yes	Yes, I would only accept the Covishield (AstraZeneca/Oxford/Serum Institute) vaccine	NA	NA	NA	Disagree	Disagree	Disagree	Yes	No	Yes	No	Yes	Yes	Yes
158	2021-01-29 22:50:00	2021-01-29 23:10:00	Public health professional (epidemiologist, surveillance team member, data collector, etc.)	NA	NA	Private sector institution	Yes	No	NA	NA	27	Male	None	NA	Maharashtra	Yes	Yes	Yes	Yes	Radio/ television,Colleagues,Social media (Twitter, Whatsapp, Facebook etc),Internet	NA	Internet	Social media (Twitter, Whatsapp, Facebook etc)	Agree	Less than 100	2022-01-25	Somewhat susceptible	Strongly agree	Agree	Receive the vaccine as soon as it is available to me	NA	Agree	Strongly agree	No	No	Yes, I would only accept the Covishield (AstraZeneca/Oxford/Serum Institute) vaccine	NA	NA	NA	Strongly disagree	Disagree	Strongly disagree	No	Yes	Yes	Yes	Yes	Yes	Yes
159	2021-01-29 23:05:00	2021-01-29 23:18:00	Other, specify:	NA	Research scientist	Private sector institution	NA	No	NA	NA	34	Male	None	NA	Maharashtra	No	NA	NA	Yes	Journal articles	NA	Journal articles	Community members / Friends	Agree	None	None	Somewhat susceptible	Agree	Agree	I do not know	NA	Agree	Agree	NA	Yes	Yes, but I am waiting for a different vaccine to be approved. Specify product:	NA	NA	NA	Disagree	Strongly disagree	Disagree	No	No	Yes	No	Yes	Yes	Yes
160	2021-01-29 23:09:00	2021-01-29 23:19:00	General Duty Attendant	NA	NA	Private sector institution	Yes	No	NA	NA	40	Male	None	NA	Maharashtra	No	NA	NA	Yes	Radio/ television,Colleagues,Social media (Twitter, Whatsapp, Facebook etc),Newspaper/Magazines,Family members,Community members / Friends,Healthcare providers,Internet	NA	Newspaper/Magazines	Internet	Strongly Agree	Less than 100	26 - 50	Not very susceptible	Agree	Agree	NA	NA	Strongly agree	Neither agree nor disagree	NA	Yes	Yes, I would only accept the Covishield (AstraZeneca/Oxford/Serum Institute) vaccine	NA	NA	NA	Strongly agree	Disagree	Agree	No	No	I don't know	Yes	NA	Yes	I don't know
161	2021-01-29 23:06:00	2021-01-29 23:21:00	Housekeeping/cleaning staff	NA	NA	Private sector institution	Yes	No	NA	NA	51	Male	Cardiovascular Disease	NA	Maharashtra	Yes	No	No	Yes	Radio/ television,Newspaper/Magazines,Community members / Friends,Healthcare providers	NA	Radio/ television	Social media (Twitter, Whatsapp, Facebook etc)	Strongly Agree	None	None	Not at all susceptible	Agree	Strongly agree	Receive the vaccine as soon as it is available to me	NA	Strongly agree	Strongly agree	Yes	Yes	Yes, I would only accept the Covaxin (Bharat Biotech) vaccine	NA	NA	NA	Strongly agree	Disagree	Disagree	Yes	Yes	Yes	Yes	Yes	Yes	Yes
162	2021-01-29 23:11:00	2021-01-29 23:26:00	Laboratory personnel	NA	NA	Private sector institution	Yes	No	NA	NA	28	Male	None	NA	Maharashtra	Yes	Yes	Yes	Yes	Social media (Twitter, Whatsapp, Facebook etc),Government source,Newspaper/Magazines,Internet	NA	Social media (Twitter, Whatsapp, Facebook etc)	Newspaper/Magazines	Agree	Less than 100	2022-01-25	Very susceptible	Strongly agree	Strongly agree	Receive the vaccine as soon as it is available to me	NA	Agree	Agree	No	No	Yes, I would only accept the Covishield (AstraZeneca/Oxford/Serum Institute) vaccine	NA	NA	NA	Disagree	Disagree	Disagree	Yes	No	Yes	No	I don't know	I don't know	No
163	2021-01-29 23:18:00	2021-01-29 23:26:00	Other, specify:	NA	Lab technician	Private sector institution	Yes	No	NA	NA	24	Female	None	NA	Maharashtra	No	NA	NA	Yes	Radio/ television,Social media (Twitter, Whatsapp, Facebook etc),Government source,Newspaper/Magazines,Community members / Friends,Healthcare providers,Internet	NA	Newspaper/Magazines	Social media (Twitter, Whatsapp, Facebook etc)	Agree	More than 500	2022-01-25	Not at all susceptible	Strongly agree	Agree	Receive the vaccine as soon as it is available to me	NA	Agree	Strongly agree	Yes	Yes	Yes, I would only accept the Covishield (AstraZeneca/Oxford/Serum Institute) vaccine	NA	NA	NA	Agree	Disagree	Disagree	Yes	Yes	Yes	Yes	Yes	Yes	Yes
164	2021-01-29 23:17:00	2021-01-29 23:31:00	Hospital paramedical workers (X-ray technician, phlebotomist, physical therapist, nutritionist)	NA	NA	Private sector institution	Yes	No	NA	NA	35	Male	None	NA	Maharashtra	No	NA	NA	Yes	Radio/ television,Colleagues,Hospital website,Social media (Twitter, Whatsapp, Facebook etc),Government source,Newspaper/Magazines,Family members,Community members / Friends,Healthcare providers,Internet	NA	I donâ€™t keep up to date	Social media (Twitter, Whatsapp, Facebook etc)	Agree	Less than 100	2022-01-25	Not very susceptible	Strongly agree	Agree	Receive the vaccine as soon as it is available to me	NA	Neither agree nor disagree	Agree	Yes	Yes	Yes, I would only accept the Covishield (AstraZeneca/Oxford/Serum Institute) vaccine	NA	NA	NA	Strongly agree	Agree	Agree	Yes	Yes	NA	NA	Yes	Yes	No
165	2021-01-29 23:26:00	2021-01-29 23:37:00	Medical doctor	NA	NA	Private sector institution	Yes	No	NA	NA	43	Female	Hypertension	NA	Maharashtra	No	NA	NA	Yes	Radio/ television,Colleagues,Social media (Twitter, Whatsapp, Facebook etc),Government source,Newspaper/Magazines,Family members,Community members / Friends,Healthcare providers,Internet	NA	Government source	Internet	Agree	None	None	Somewhat susceptible	Strongly agree	Agree	Receive the vaccine as soon as it is available to me	NA	Strongly agree	Strongly agree	No	Yes	No, I would NOT accept any currently approved vaccine	NA	NA	NA	Strongly disagree	Agree	Disagree	No	No	Yes	I don't know	No	Yes	No
166	2021-01-29 23:26:00	2021-01-29 23:42:00	Medical doctor	NA	NA	Private sector institution	Yes	No	NA	NA	48	Male	Diabetes Mellitus,Cardiovascular Disease	NA	NA	No	NA	NA	Yes	Social media (Twitter, Whatsapp, Facebook etc),Government source,Newspaper/Magazines	NA	NA	NA	Neither agree nor disagree	None	None	Very susceptible	Strongly agree	Strongly agree	Receive the vaccine as soon as it is available to me	NA	Agree	Agree	No	Yes	Yes, I would only accept the Covishield (AstraZeneca/Oxford/Serum Institute) vaccine	NA	NA	NA	Strongly agree	Agree	Disagree	No	No	Yes	No	No	No	Yes
167	2021-01-29 23:44:00	2021-01-29 23:53:00	Public health professional (epidemiologist, surveillance team member, data collector, etc.)	NA	NA	Private sector institution	Yes	No	NA	NA	41	Male	Other, specify	Hydronephrosis	Maharashtra	NA	NA	NA	Yes	Social media (Twitter, Whatsapp, Facebook etc),Government source,Internet	NA	Journal articles	Social media (Twitter, Whatsapp, Facebook etc)	Strongly Agree	Less than 100	None	Somewhat susceptible	Strongly agree	Disagree	Wait until itâ€™s been available for 6 months, to see how it affects other people	NA	Strongly agree	Agree	NA	Yes	No, I would NOT accept any currently approved vaccine	NA	NA	NA	Disagree	Disagree	Disagree	I don't know	Yes	Yes	No	Yes	Yes	No
168	2021-01-30 00:29:00	2021-01-30 00:38:00	Medical doctor	NA	NA	Private sector institution	Yes	Yes	Covishield (AstraZeneca/Oxford/Serum Institute) vaccine	NA	42	Male	None	NA	Maharashtra	Yes	Yes	Yes	Yes	Government source,Journal articles,Community members / Friends,Internet	NA	Journal articles	Social media (Twitter, Whatsapp, Facebook etc)	Neither agree nor disagree	Less than 100	None	Somewhat susceptible	Agree	Agree	Receive the vaccine as soon as it is available to me	NA	Neither agree nor disagree	Neither agree nor disagree	NA	Yes	N/A â€“ I have already received a vaccine	NA	No, I was not given a choice	NA	Neither agree nor disagree	Neither agree nor disagree	Disagree	Yes	No	Yes	No	Yes	Yes	Yes
169	2021-01-30 00:40:00	2021-01-30 00:48:00	Public health professional (epidemiologist, surveillance team member, data collector, etc.)	NA	NA	Private sector institution	Yes	Yes	Covishield (AstraZeneca/Oxford/Serum Institute) vaccine	NA	29	Female	None	NA	Karnataka	No	NA	NA	Yes	Government source,Journal articles,Newspaper/Magazines,Healthcare providers	NA	Government source	Social media (Twitter, Whatsapp, Facebook etc)	Agree	None	None	Somewhat susceptible	Agree	Strongly agree	Receive the vaccine as soon as it is available to me	NA	Agree	Agree	No	Yes	N/A â€“ I have already received a vaccine	NA	Yes, I was only willing to accept the Covishield (AstraZeneca/Oxford/Serum Institute) vaccine	NA	Disagree	Disagree	Disagree	Yes	Yes	Yes	Yes	Yes	No	Yes
170	2021-01-30 01:23:00	2021-01-30 01:33:00	Public health professional (epidemiologist, surveillance team member, data collector, etc.)	NA	NA	Public sector institution	No	No	NA	NA	36	Male	None	NA	Uttar Pradesh	Yes	Yes	No	Yes	Radio/ television,Colleagues,Social media (Twitter, Whatsapp, Facebook etc),Government source,Journal articles,Newspaper/Magazines,Healthcare providers,Internet	NA	Journal articles	Community members / Friends	Agree	None	None	Very susceptible	Strongly agree	Strongly agree	Receive the vaccine as soon as it is available to me	NA	Agree	Strongly agree	No	Yes	No, I would NOT accept any currently approved vaccine	NA	NA	NA	Strongly disagree	Strongly disagree	Strongly disagree	No	No	Yes	Yes	No	Yes	Yes
171	2021-01-30 01:52:00	2021-01-30 02:02:00	Public health professional (epidemiologist, surveillance team member, data collector, etc.)	NA	NA	Private sector institution	No	No	NA	NA	NA	Male	Asthma	NA	Uttar Pradesh	No	NA	NA	Yes	Radio/ television,Colleagues,Government source,Journal articles,Newspaper/Magazines,Community members / Friends,Healthcare providers,Internet	NA	Journal articles	Social media (Twitter, Whatsapp, Facebook etc)	Agree	Less than 100	2022-01-25	Somewhat susceptible	Strongly agree	Strongly agree	Other, Specify	I waited for the first week to see how its safety works. I now feel that both vaccines available in India are fairly safe.	Disagree	Agree	No	Yes	No, I would accept ANY approved vaccine	NA	NA	NA	Disagree	Disagree	Disagree	No	No	Yes	Yes	Yes	Yes	Yes
172	2021-01-30 01:59:00	2021-01-30 02:13:00	Registered Nurse	NA	NA	Public sector institution	Yes	No	NA	NA	30	Male	None	NA	Rajasthan	No	NA	NA	No	Hospital website,Government source,Healthcare providers,Other, specify:	NA	Government source	Family members	Agree	Less than 100	None	Very susceptible	Strongly disagree	Agree	Receive the vaccine as soon as it is available to me	NA	Strongly agree	Strongly agree	No	Yes	Yes, I would only accept the Covaxin (Bharat Biotech) vaccine	NA	NA	NA	Disagree	Disagree	Disagree	I don't know	I don't know	Yes	Yes	No	I don't know	No
173	2021-01-30 02:23:00	2021-01-30 02:30:00	Public health professional (epidemiologist, surveillance team member, data collector, etc.)	NA	NA	Private sector institution	No	No	NA	NA	45	Male	Other, specify	Anxiety	Odisha (former Orissa)	Yes	Yes	No	Yes	Radio/ television,Colleagues,Social media (Twitter, Whatsapp, Facebook etc),Government source,Journal articles,Newspaper/Magazines,Family members,Community members / Friends,Healthcare providers,Internet	NA	Colleagues	Radio/ television	Agree	None	None	Somewhat susceptible	Agree	Neither agree nor disagree	I do not know	NA	Agree	Agree	No	I do not know / I would need more information	No, I would accept ANY approved vaccine	NA	NA	NA	Neither agree nor disagree	Agree	Agree	Yes	NA	Yes	NA	Yes	NA	Yes
174	2021-01-30 02:30:00	2021-01-30 02:43:00	Public health professional (epidemiologist, surveillance team member, data collector, etc.)	NA	NA	Private sector institution	Yes	Yes	Covishield (AstraZeneca/Oxford/Serum Institute) vaccine	NA	60	Male	Diabetes Mellitus	NA	Maharashtra	Yes	Yes	No	Yes	Colleagues,Journal articles,Healthcare providers	NA	Government source	Radio/ television	Agree	Less than 100	More than 100	Somewhat susceptible	Strongly agree	Agree	Receive the vaccine as soon as it is available to me	NA	Strongly agree	Strongly agree	NA	Yes	Yes, I would only accept the Covishield (AstraZeneca/Oxford/Serum Institute) vaccine	NA	NA	NA	Strongly agree	Strongly disagree	Disagree	Yes	No	No	No	No	Yes	Yes
175	2021-01-30 03:20:00	2021-01-30 03:27:00	Medical doctor	NA	NA	Private sector institution	Yes	No	NA	NA	48	Male	Diabetes Mellitus	NA	West Bengal	Yes	Yes	No	Yes	Government source	NA	Government source	Social media (Twitter, Whatsapp, Facebook etc)	Agree	None	None	Somewhat susceptible	Strongly agree	Agree	Receive the vaccine as soon as it is available to me	NA	Strongly agree	Strongly agree	No	Yes	Yes, I would only accept the Covishield (AstraZeneca/Oxford/Serum Institute) vaccine	NA	NA	NA	Agree	Agree	Strongly disagree	No	No	No	No	No	Yes	No
176	2021-01-30 07:33:00	2021-01-30 07:47:00	Medical doctor	NA	NA	Private sector institution	Yes	Yes	Covishield (AstraZeneca/Oxford/Serum Institute) vaccine	NA	41	Male	None	NA	West Bengal	No	NA	NA	Yes	Colleagues	NA	Government source	Social media (Twitter, Whatsapp, Facebook etc)	Strongly Agree	101 â€“ 250	2022-01-25	Somewhat susceptible	Agree	Strongly agree	Receive the vaccine as soon as it is available to me	NA	Strongly agree	Strongly agree	No	Yes	N/A â€“ I have already received a vaccine	NA	No, I was not given a choice	NA	Disagree	Disagree	Strongly disagree	No	No	Yes	Yes	No	No	Yes
177	2021-01-30 07:42:00	2021-01-30 07:50:00	Medical doctor	NA	NA	Public sector institution	Yes	Yes	Covishield (AstraZeneca/Oxford/Serum Institute) vaccine	NA	61	Male	None	NA	West Bengal	Yes	Yes	Yes	Yes	Colleagues,Hospital website,Social media (Twitter, Whatsapp, Facebook etc),Government source,Journal articles,Healthcare providers	NA	Government source	Social media (Twitter, Whatsapp, Facebook etc)	Agree	Less than 100	2022-01-25	Very susceptible	Agree	Agree	Receive the vaccine as soon as it is available to me	NA	Agree	Agree	No	I do not know / I would need more information	N/A â€“ I have already received a vaccine	NA	No, I was not given a choice	NA	Disagree	Disagree	Disagree	NA	NA	Yes	NA	NA	NA	NA
178	2021-01-30 08:04:00	2021-01-30 08:15:00	Medical doctor	NA	NA	Private sector institution	Yes	Yes	Covishield (AstraZeneca/Oxford/Serum Institute) vaccine	NA	55	Female	None	NA	West Bengal	NA	NA	NA	Yes	Government source,Journal articles,Family members,Internet	NA	Journal articles	Social media (Twitter, Whatsapp, Facebook etc)	Agree	Less than 100	I do not know	Somewhat susceptible	Agree	Agree	Receive the vaccine as soon as it is available to me	NA	Disagree	Strongly agree	No	Yes	N/A â€“ I have already received a vaccine	NA	No, I was not given a choice	NA	Disagree	Strongly disagree	Disagree	Yes	NA	Yes	No	No	No	No
179	2021-01-30 08:16:00	2021-01-30 08:35:00	Medical doctor	NA	NA	Private sector institution	Yes	Yes	Covishield (AstraZeneca/Oxford/Serum Institute) vaccine	NA	70	Male	Hypertension,Diabetes Mellitus	NA	West Bengal	No	NA	NA	Yes	Radio/ television,Social media (Twitter, Whatsapp, Facebook etc),Internet	NA	Internet	Hospital website	Neither agree nor disagree	Less than 100	2022-01-25	Somewhat susceptible	Agree	Neither agree nor disagree	Receive the vaccine as soon as it is available to me	NA	Agree	Agree	No	Yes	Yes, I would only accept the Covishield (AstraZeneca/Oxford/Serum Institute) vaccine	NA	NA	NA	Agree	Agree	Neither agree nor disagree	I don't know	I don't know	Yes	Yes	I don't know	Yes	Yes
180	2021-01-30 10:02:00	2021-01-30 10:16:00	Public health professional (epidemiologist, surveillance team member, data collector, etc.)	NA	NA	Private sector institution	NA	No	NA	NA	50	Male	Hypertension	NA	Odisha (former Orissa)	NA	NA	NA	NA	Social media (Twitter, Whatsapp, Facebook etc),Government source,Newspaper/Magazines	NA	Government source	Social media (Twitter, Whatsapp, Facebook etc)	Neither agree nor disagree	Less than 100	2022-01-25	Somewhat susceptible	Strongly agree	Strongly agree	Receive the vaccine as soon as it is available to me	NA	Agree	Strongly agree	No	Yes	No, I would accept ANY approved vaccine	NA	NA	NA	Neither agree nor disagree	Strongly disagree	Strongly disagree	No	Yes	Yes	I don't know	I don't know	I don't know	I don't know
181	2021-01-30 10:15:00	2021-01-30 10:22:00	Public health professional (epidemiologist, surveillance team member, data collector, etc.)	NA	NA	Public sector institution	Yes	Yes	Covishield (AstraZeneca/Oxford/Serum Institute) vaccine	NA	31	Male	None	NA	Haryana	No	NA	NA	Yes	Social media (Twitter, Whatsapp, Facebook etc),Government source,Internet	NA	Government source	Social media (Twitter, Whatsapp, Facebook etc)	Agree	None	I do not know	Very susceptible	Agree	Agree	Receive the vaccine as soon as it is available to me	NA	Strongly agree	Agree	No	Yes	Yes, I would only accept the Covishield (AstraZeneca/Oxford/Serum Institute) vaccine	NA	NA	NA	Disagree	Disagree	Disagree	No	No	No	No	No	No	Yes
182	2021-01-30 10:16:00	2021-01-30 10:24:00	Medical doctor	NA	NA	Public sector institution	Yes	Yes	Covishield (AstraZeneca/Oxford/Serum Institute) vaccine	NA	34	Male	None	NA	Karnataka	No	NA	NA	Yes	Colleagues,Social media (Twitter, Whatsapp, Facebook etc),Government source,Journal articles,Healthcare providers,Internet	NA	Journal articles	Social media (Twitter, Whatsapp, Facebook etc)	Agree	101 â€“ 250	2022-01-25	Somewhat susceptible	Strongly agree	Disagree	Receive the vaccine as soon as it is available to me	NA	Agree	Strongly agree	No	Yes	No, I would accept ANY approved vaccine	NA	NA	NA	Disagree	Disagree	Disagree	Yes	No	Yes	No	No	No	Yes
183	2021-01-30 10:32:00	2021-01-30 10:46:00	Public health professional (epidemiologist, surveillance team member, data collector, etc.)	NA	NA	Private sector institution	Yes	Yes	Covishield (AstraZeneca/Oxford/Serum Institute) vaccine	NA	65	Male	Hypertension	NA	Karnataka	No	NA	NA	Yes	Government source	NA	Government source	Social media (Twitter, Whatsapp, Facebook etc)	Agree	Less than 100	None	Somewhat susceptible	Agree	Agree	Receive the vaccine as soon as it is available to me	NA	Agree	Strongly agree	No	Yes	N/A â€“ I have already received a vaccine	NA	No, I was willing to accept ANY approved vaccine	NA	Strongly disagree	Disagree	Disagree	Yes	NA	Yes	No	No	I don't know	Yes
184	2021-01-30 10:46:00	2021-01-30 10:53:00	Public health professional (epidemiologist, surveillance team member, data collector, etc.)	NA	NA	Private sector institution	Yes	No	NA	NA	26	Female	None	NA	NA	No	NA	NA	Yes	Colleagues,Social media (Twitter, Whatsapp, Facebook etc),Government source,Newspaper/Magazines,Family members,Community members / Friends,Internet	NA	Government source	Social media (Twitter, Whatsapp, Facebook etc)	Agree	None	None	Somewhat susceptible	Agree	Agree	Receive the vaccine as soon as it is available to me	NA	Agree	Agree	NA	Yes	No, I would accept ANY approved vaccine	NA	NA	NA	Disagree	Neither agree nor disagree	Disagree	No	No	Yes	No	Yes	No	Yes
185	2021-01-30 10:56:00	2021-01-30 11:04:00	Medical doctor	NA	NA	Private sector institution	Yes	No	NA	NA	49	Male	None	NA	Maharashtra	No	NA	NA	Yes	Social media (Twitter, Whatsapp, Facebook etc),Government source,Journal articles,Newspaper/Magazines,Healthcare providers,Internet	NA	Journal articles	NA	Strongly Agree	Less than 100	2022-01-25	Somewhat susceptible	Strongly agree	Strongly agree	Receive the vaccine as soon as it is available to me	NA	Agree	Agree	No	Yes	Yes, I would only accept the Covishield (AstraZeneca/Oxford/Serum Institute) vaccine	NA	NA	NA	Strongly agree	Strongly agree	Neither agree nor disagree	NA	NA	Yes	NA	NA	NA	Yes
186	2021-01-30 11:03:00	2021-01-30 11:09:00	Medical doctor	NA	NA	Private sector institution	Yes	Yes	Covishield (AstraZeneca/Oxford/Serum Institute) vaccine	NA	50	Female	Hypertension	NA	Maharashtra	No	NA	NA	Yes	Radio/ television,Colleagues,Social media (Twitter, Whatsapp, Facebook etc),Government source,Journal articles,Newspaper/Magazines	NA	Government source	Social media (Twitter, Whatsapp, Facebook etc)	Agree	None	None	Somewhat susceptible	Agree	Agree	Receive the vaccine as soon as it is available to me	NA	Agree	Agree	NA	Yes	N/A â€“ I have already received a vaccine	NA	No, I was not given a choice	NA	Neither agree nor disagree	Neither agree nor disagree	Strongly disagree	NA	NA	Yes	NA	NA	NA	NA
187	2021-01-30 10:55:00	2021-01-30 11:10:00	Medical doctor	NA	NA	Public sector institution	Yes	No	NA	NA	36	Male	None	NA	Odisha (former Orissa)	No	NA	NA	Yes	Radio/ television,Colleagues,Social media (Twitter, Whatsapp, Facebook etc),Government source,Healthcare providers,Internet	NA	Government source	Social media (Twitter, Whatsapp, Facebook etc)	Agree	101 â€“ 250	I do not know	Very susceptible	Agree	Neither agree nor disagree	Receive the vaccine as soon as it is available to me	NA	Agree	Strongly agree	No	Yes	No, I would accept ANY approved vaccine	NA	NA	NA	Strongly disagree	Neither agree nor disagree	Agree	Yes	No	Yes	I don't know	I don't know	I don't know	Yes
188	2021-01-30 10:36:00	2021-01-30 11:11:00	Public health professional (epidemiologist, surveillance team member, data collector, etc.)	NA	NA	Private sector institution	NA	No	NA	NA	25	Female	None	NA	Delhi (national capital territory)	No	NA	NA	Yes	Colleagues,Journal articles,Newspaper/Magazines,Healthcare providers,Internet	NA	Journal articles	Social media (Twitter, Whatsapp, Facebook etc)	Agree	None	None	Very susceptible	Agree	Strongly agree	Receive the vaccine as soon as it is available to me	NA	Agree	Agree	No	I do not know / I would need more information	Yes, but I am waiting for a different vaccine to be approved. Specify product:	Moderna	NA	NA	Strongly disagree	Strongly disagree	Strongly disagree	No	I don't know	Yes	No	I don't know	No	I don't know
189	2021-01-30 11:10:00	2021-01-30 11:17:00	Medical doctor	NA	NA	Private sector institution	Yes	Yes	Covishield (AstraZeneca/Oxford/Serum Institute) vaccine	NA	50	Female	None	NA	Maharashtra	No	NA	NA	Yes	Colleagues,Hospital website,Government source,Healthcare providers	NA	NA	NA	Strongly Agree	Less than 100	2022-01-25	Not very susceptible	Strongly agree	Strongly agree	Receive the vaccine as soon as it is available to me	NA	Strongly agree	Strongly agree	No	Yes	Yes, I would only accept the Covishield (AstraZeneca/Oxford/Serum Institute) vaccine	NA	NA	NA	Neither agree nor disagree	Neither agree nor disagree	Agree	NA	NA	NA	NA	NA	NA	NA
190	2021-01-30 11:41:00	2021-01-30 11:49:00	Medical doctor	NA	NA	Public sector institution	Yes	Yes	Covishield (AstraZeneca/Oxford/Serum Institute) vaccine	NA	42	Male	None	NA	Gujarat	No	NA	NA	Yes	Colleagues,Social media (Twitter, Whatsapp, Facebook etc),Government source,Journal articles,Healthcare providers,Internet,Other, specify:	WHO, CDC	NA	Government source	Agree	Less than 100	2022-01-25	Not very susceptible	Strongly agree	Agree	Receive the vaccine as soon as it is available to me	NA	Strongly agree	Strongly agree	No	Yes	No, I would accept ANY approved vaccine	NA	NA	NA	Strongly agree	Disagree	Disagree	Yes	Yes	Yes	No	No	No	Yes
191	2021-01-30 11:52:00	2021-01-30 11:57:00	Medical doctor	NA	NA	Public sector institution	Yes	Yes	Covishield (AstraZeneca/Oxford/Serum Institute) vaccine	NA	49	Female	Hypertension	NA	Madhya Pradesh	No	NA	NA	Yes	Radio/ television,Internet	NA	Internet	Journal articles	Agree	101 â€“ 250	None	Not very susceptible	Strongly agree	Strongly agree	Receive the vaccine as soon as it is available to me	NA	Agree	Agree	No	Yes	No, I would accept ANY approved vaccine	NA	NA	NA	Disagree	Agree	Disagree	NA	NA	Yes	NA	NA	Yes	NA
192	2021-01-30 12:01:00	2021-01-30 12:08:00	Medical doctor	NA	NA	Public sector institution	Yes	Yes	Covishield (AstraZeneca/Oxford/Serum Institute) vaccine	NA	55	Female	Hypertension,Diabetes Mellitus,Chronic lung disease	NA	Gujarat	No	NA	NA	Yes	Government source,Journal articles,Internet	NA	Journal articles	Social media (Twitter, Whatsapp, Facebook etc)	Agree	101 â€“ 250	None	Somewhat susceptible	Strongly agree	Agree	Receive the vaccine as soon as it is available to me	NA	Agree	Strongly agree	No	Yes	No, I would accept ANY approved vaccine	NA	NA	NA	Disagree	Disagree	Disagree	No	No	Yes	Yes	No	No	Yes
193	2021-01-30 16:33:00	2021-01-30 16:39:00	Medical doctor	NA	NA	Public sector institution	Yes	Yes	Covishield (AstraZeneca/Oxford/Serum Institute) vaccine	NA	52	Male	Other, specify	Ckd	Punjab	Yes	Yes	No	Yes	Social media (Twitter, Whatsapp, Facebook etc),Government source,Journal articles	NA	Government source	NA	Agree	101 â€“ 250	2022-01-25	Very susceptible	Strongly agree	Strongly agree	Receive the vaccine as soon as it is available to me	NA	Strongly agree	Strongly agree	No	Yes	No, I would accept ANY approved vaccine	NA	NA	NA	Disagree	Disagree	Disagree	Yes	NA	Yes	NA	NA	NA	Yes
194	2021-01-30 17:13:00	2021-01-30 17:17:00	Medical doctor	NA	NA	Public sector institution	Yes	Yes	Covishield (AstraZeneca/Oxford/Serum Institute) vaccine	NA	45	Female	None	NA	Gujarat	No	NA	NA	Yes	Government source,Journal articles,Newspaper/Magazines	NA	Newspaper/Magazines	Colleagues	Agree	101 â€“ 250	2022-01-25	Somewhat susceptible	Strongly agree	Agree	Receive the vaccine as soon as it is available to me	NA	Strongly agree	Strongly agree	No	Yes	Yes, I would only accept the Covishield (AstraZeneca/Oxford/Serum Institute) vaccine	NA	NA	NA	Disagree	Agree	Disagree	NA	NA	Yes	NA	NA	NA	NA
195	2021-01-30 18:13:00	2021-01-30 18:19:00	Medical doctor	NA	NA	Private sector institution	Yes	Yes	Covishield (AstraZeneca/Oxford/Serum Institute) vaccine	NA	44	Female	Hypertension,Asthma	NA	West Bengal	No	NA	NA	Yes	Colleagues,Hospital website,Government source,Journal articles,Healthcare providers	NA	Government source	Community members / Friends	Strongly Agree	Less than 100	51 - 75	Somewhat susceptible	Strongly agree	Agree	Receive the vaccine as soon as it is available to me	NA	Strongly agree	Strongly agree	No	Yes	No, I would accept ANY approved vaccine	NA	NA	NA	Disagree	Disagree	Strongly disagree	No	No	Yes	I don't know	No	No	Yes
196	2021-01-30 18:12:00	2021-01-30 18:27:00	Hospital paramedical workers (X-ray technician, phlebotomist, physical therapist, nutritionist)	NA	NA	Private sector institution	Yes	Yes	Covishield (AstraZeneca/Oxford/Serum Institute) vaccine	NA	43	Male	Diabetes Mellitus	NA	NA	Yes	Yes	No	Yes	Radio/ television,Colleagues,Social media (Twitter, Whatsapp, Facebook etc),Government source,Journal articles,Newspaper/Magazines,Family members,Community members / Friends,Healthcare providers,Internet,Other, specify:	WHO	Healthcare providers	Radio/ television	Strongly Agree	Less than 100	2022-01-25	Somewhat susceptible	Strongly agree	Strongly agree	Other, Specify	Already received	Strongly agree	Strongly agree	No	Yes	No, I would accept ANY approved vaccine	NA	NA	NA	Strongly disagree	Strongly disagree	Strongly disagree	Yes	I don't know	Yes	I don't know	Yes	Yes	Yes
197	2021-01-30 19:37:00	2021-01-30 19:43:00	Medical doctor	NA	NA	Public sector institution	Yes	Yes	Covishield (AstraZeneca/Oxford/Serum Institute) vaccine	NA	35	Female	None	NA	Gujarat	NA	NA	NA	Yes	Radio/ television,Colleagues,Hospital website,Social media (Twitter, Whatsapp, Facebook etc),Government source,Newspaper/Magazines,Family members	NA	Radio/ television	Social media (Twitter, Whatsapp, Facebook etc)	Agree	Less than 100	2022-01-25	Very susceptible	Strongly agree	Strongly agree	Other, Specify	Already received	Strongly agree	Strongly agree	No	Yes	N/A â€“ I have already received a vaccine	NA	No, I was willing to accept ANY approved vaccine	NA	Disagree	Disagree	Disagree	No	No	Yes	No	No	No	Yes
198	2021-01-30 20:22:00	2021-01-30 20:35:00	Medical doctor	NA	NA	Public sector institution	Yes	Yes	Covishield (AstraZeneca/Oxford/Serum Institute) vaccine	NA	51	Male	Hypertension,Diabetes Mellitus	NA	Uttar Pradesh	NA	NA	NA	Yes	Radio/ television,Colleagues,Social media (Twitter, Whatsapp, Facebook etc),Government source,Journal articles,Newspaper/Magazines,Family members,Community members / Friends,Healthcare providers,Internet	NA	Government source	Social media (Twitter, Whatsapp, Facebook etc)	Agree	None	None	Very susceptible	Agree	Agree	Receive the vaccine as soon as it is available to me	NA	Agree	Agree	No	Yes	N/A â€“ I have already received a vaccine	NA	No, I was not given a choice	NA	Disagree	Disagree	Disagree	No	No	Yes	No	No	No	Yes
199	2021-01-30 21:18:00	2021-01-30 21:29:00	Public health professional (epidemiologist, surveillance team member, data collector, etc.)	NA	NA	Private sector institution	Yes	No	NA	NA	53	Male	Hypertension,Diabetes Mellitus,Cardiovascular Disease,Chronic lung disease	NA	Maharashtra	Yes	Yes	Yes	Yes	Social media (Twitter, Whatsapp, Facebook etc),Government source,Journal articles	NA	Government source	Social media (Twitter, Whatsapp, Facebook etc)	Strongly Agree	Less than 100	2022-01-25	Somewhat susceptible	Strongly agree	Strongly agree	Receive the vaccine as soon as it is available to me	NA	Strongly agree	Strongly agree	No	Yes	Yes, I would only accept the Covishield (AstraZeneca/Oxford/Serum Institute) vaccine	NA	NA	NA	Disagree	Neither agree nor disagree	Disagree	No	No	Yes	No	No	No	Yes
200	2021-01-30 21:16:00	2021-01-30 21:34:00	Medical doctor	NA	NA	Private sector institution	Yes	Yes	Covishield (AstraZeneca/Oxford/Serum Institute) vaccine	NA	53	Male	Hypertension	NA	Maharashtra	No	NA	NA	Yes	Hospital website,Social media (Twitter, Whatsapp, Facebook etc),Government source,Journal articles,Newspaper/Magazines,Healthcare providers,Internet	NA	Internet	Newspaper/Magazines	Strongly Agree	250 â€“ 500	2022-01-25	Somewhat susceptible	Strongly agree	Strongly agree	Receive the vaccine as soon as it is available to me	NA	Agree	Agree	No	Yes	Yes, I would only accept the Covishield (AstraZeneca/Oxford/Serum Institute) vaccine	NA	NA	NA	Disagree	Disagree	Disagree	Yes	No	Yes	Yes	I don't know	Yes	Yes
201	2021-01-30 21:28:00	2021-01-30 21:34:00	Medical doctor	NA	NA	Public sector institution	NA	No	NA	NA	55	Male	Hypertension,Diabetes Mellitus	NA	Maharashtra	NA	NA	NA	Yes	Government source	NA	Government source	Family members	Agree	250 â€“ 500	26 - 50	Very susceptible	Agree	Disagree	Wait until itâ€™s been available for 6 months, to see how it affects other people	NA	Neither agree nor disagree	Neither agree nor disagree	NA	I do not know / I would need more information	Yes, but I am waiting for a different vaccine to be approved. Specify product:	NA	NA	NA	Strongly agree	Strongly agree	Strongly agree	Yes	No	Yes	No	Yes	Yes	Yes
202	2021-01-30 21:48:00	2021-01-30 21:54:00	Medical doctor	NA	NA	Private sector institution	Yes	No	NA	NA	35	Male	None	NA	Tamil Nadu	Yes	Yes	Yes	Yes	Radio/ television,Colleagues,Government source,Journal articles,Internet	NA	Government source	Social media (Twitter, Whatsapp, Facebook etc)	Agree	None	None	Not very susceptible	Strongly agree	Agree	Receive the vaccine as soon as it is available to me	NA	Strongly agree	Strongly agree	No	Yes	No, I would accept ANY approved vaccine	NA	NA	NA	Strongly disagree	Strongly agree	Strongly disagree	NA	NA	Yes	NA	NA	Yes	NA
203	2021-01-30 21:35:00	2021-01-30 21:55:00	Medical doctor	NA	NA	Public sector institution	Yes	Yes	Covishield (AstraZeneca/Oxford/Serum Institute) vaccine	NA	56	Male	Hypertension	NA	Madhya Pradesh	Yes	Yes	Yes	Yes	Colleagues,Social media (Twitter, Whatsapp, Facebook etc),Government source,Newspaper/Magazines,Healthcare providers,Internet	NA	Government source	Newspaper/Magazines	Agree	Less than 100	None	Somewhat susceptible	Strongly agree	Strongly agree	Receive the vaccine as soon as it is available to me	NA	Strongly agree	Strongly agree	No	Yes	N/A â€“ I have already received a vaccine	NA	No, I was not given a choice	NA	Disagree	Disagree	Disagree	NA	NA	Yes	NA	NA	NA	NA
204	2021-01-30 22:00:00	2021-01-30 22:05:00	Medical doctor	NA	NA	Public sector institution	Yes	Yes	Covishield (AstraZeneca/Oxford/Serum Institute) vaccine	NA	35	Male	Hypertension	NA	Andaman and Nicobar Islands	Yes	Yes	Yes	Yes	Radio/ television,Colleagues,Social media (Twitter, Whatsapp, Facebook etc),Government source,Newspaper/Magazines,Community members / Friends,I donâ€™t keep up to date	NA	Government source	Social media (Twitter, Whatsapp, Facebook etc)	Strongly Agree	Less than 100	None	Not very susceptible	Strongly agree	Strongly agree	Receive the vaccine as soon as it is available to me	NA	Strongly agree	Strongly agree	No	Yes	No, I would accept ANY approved vaccine	NA	NA	NA	Strongly disagree	Strongly disagree	Strongly disagree	Yes	No	Yes	Yes	No	NA	Yes
205	2021-01-30 22:07:00	2021-01-30 22:15:00	Medical doctor	NA	NA	Public sector institution	Yes	Yes	Covaxin (Bharat Biotech) vaccine	NA	44	Male	None	NA	Karnataka	No	NA	NA	Yes	Hospital website,Social media (Twitter, Whatsapp, Facebook etc),Government source,Journal articles,Internet	NA	NA	Newspaper/Magazines	Strongly Agree	Less than 100	2022-01-25	Very susceptible	Strongly agree	Strongly agree	Receive the vaccine as soon as it is available to me	NA	Strongly agree	Strongly agree	No	Yes	Yes, I would only accept the Covaxin (Bharat Biotech) vaccine	NA	NA	NA	Strongly disagree	Strongly disagree	Strongly disagree	NA	NA	NA	NA	NA	NA	NA
206	2021-01-30 22:13:00	2021-01-30 22:31:00	Medical doctor	NA	NA	Private sector institution	No	No	NA	NA	81	Male	Hypertension,Diabetes Mellitus,Cardiovascular Disease	NA	Maharashtra	No	NA	NA	No	Government source,Journal articles	NA	Journal articles	Social media (Twitter, Whatsapp, Facebook etc)	NA	None	None	Very susceptible	Strongly agree	Strongly agree	Receive the vaccine as soon as it is available to me	NA	Strongly agree	Strongly agree	No	Yes	Yes, I would only accept the Covaxin (Bharat Biotech) vaccine	NA	NA	NA	Strongly disagree	Strongly disagree	Strongly disagree	Yes	NA	Yes	NA	NA	NA	NA
207	2021-01-30 22:44:00	2021-01-30 23:05:00	Medical doctor	NA	NA	Public sector institution	Yes	Yes	Covishield (AstraZeneca/Oxford/Serum Institute) vaccine	NA	54	Male	Hypertension,Diabetes Mellitus	NA	Odisha (former Orissa)	No	NA	NA	Yes	Radio/ television,Colleagues,Hospital website,Social media (Twitter, Whatsapp, Facebook etc),Government source,Journal articles,Newspaper/Magazines,Community members / Friends,Healthcare providers,Internet	NA	Colleagues	Social media (Twitter, Whatsapp, Facebook etc)	Neither agree nor disagree	More than 500	51 - 75	Extremely susceptible	Strongly agree	Strongly agree	Receive the vaccine as soon as it is available to me	NA	Agree	Strongly agree	No	Yes	N/A â€“ I have already received a vaccine	NA	No, I was not given a choice	NA	Strongly disagree	Strongly disagree	Disagree	NA	NA	Yes	NA	NA	NA	NA
208	2021-01-30 23:23:00	2021-01-30 23:53:00	Medical doctor	NA	NA	Public sector institution	Yes	Yes	Covishield (AstraZeneca/Oxford/Serum Institute) vaccine	NA	48	Male	Hypertension,Diabetes Mellitus	NA	Odisha (former Orissa)	No	NA	NA	Yes	Radio/ television,Social media (Twitter, Whatsapp, Facebook etc),Newspaper/Magazines	NA	Internet	Social media (Twitter, Whatsapp, Facebook etc)	Strongly Agree	Less than 100	26 - 50	Somewhat susceptible	Agree	Agree	Wait until itâ€™s been available for 6 months, to see how it affects other people	NA	Agree	Strongly agree	No	Yes	Yes, I would only accept the Covishield (AstraZeneca/Oxford/Serum Institute) vaccine	NA	NA	NA	Disagree	Disagree	Strongly disagree	No	No	Yes	No	Yes	Yes	Yes
209	2021-01-30 23:55:00	2021-01-31 00:15:00	Medical doctor	NA	NA	Public sector institution	Yes	Yes	Covishield (AstraZeneca/Oxford/Serum Institute) vaccine	NA	31	Female	None	NA	Rajasthan	Yes	Yes	No	NA	Hospital website,Social media (Twitter, Whatsapp, Facebook etc),Government source,Journal articles,Newspaper/Magazines,Healthcare providers,Internet	NA	Government source	Family members	Neither agree nor disagree	101 â€“ 250	76 - 100	Very susceptible	Agree	Strongly agree	Receive the vaccine as soon as it is available to me	NA	Strongly agree	Strongly agree	NA	Yes	Yes, I would only accept the Covishield (AstraZeneca/Oxford/Serum Institute) vaccine	NA	NA	NA	Disagree	Neither agree nor disagree	Disagree	Yes	NA	NA	NA	NA	NA	NA
210	2021-01-31 00:47:00	2021-01-31 00:56:00	Medical doctor	NA	NA	Public sector institution	Yes	Yes	Covishield (AstraZeneca/Oxford/Serum Institute) vaccine	NA	46	Male	Hypertension	NA	Maharashtra	Yes	Yes	Yes	Yes	Radio/ television,Colleagues,Hospital website,Government source,Newspaper/Magazines,Healthcare providers,Internet	NA	Government source	Social media (Twitter, Whatsapp, Facebook etc)	Agree	Less than 100	2022-01-25	Somewhat susceptible	Strongly agree	Strongly agree	Receive the vaccine as soon as it is available to me	NA	Agree	Strongly agree	NA	Yes	Yes, I would only accept the Covishield (AstraZeneca/Oxford/Serum Institute) vaccine	NA	NA	NA	Disagree	Disagree	Disagree	No	No	Yes	No	No	Yes	Yes
211	2021-01-30 23:59:00	2021-01-31 01:20:00	Public health professional (epidemiologist, surveillance team member, data collector, etc.)	NA	NA	Public sector institution	Yes	Yes	Covishield (AstraZeneca/Oxford/Serum Institute) vaccine	NA	43	Male	None	NA	Bihar	Yes	Yes	No	Yes	Radio/ television,Hospital website,Social media (Twitter, Whatsapp, Facebook etc),Government source,Newspaper/Magazines,Internet	NA	Government source	Hospital website	Agree	Less than 100	2022-01-25	Somewhat susceptible	Strongly agree	Agree	Other, Specify	Already vaccinated	Strongly agree	Strongly agree	No	Yes	N/A â€“ I have already received a vaccine	NA	No, I was willing to accept ANY approved vaccine	NA	Strongly disagree	Strongly disagree	Disagree	Yes	I don't know	Yes	Yes	No	Yes	Yes
212	2021-01-31 03:56:00	2021-01-31 04:05:00	Medical doctor	NA	NA	Public sector institution	Yes	No	NA	NA	47	Female	Chronic lung disease	NA	Maharashtra	Yes	Yes	No	Yes	Social media (Twitter, Whatsapp, Facebook etc)	NA	Government source	NA	Strongly Agree	More than 500	2022-01-25	Very susceptible	Strongly agree	Strongly agree	Receive the vaccine as soon as it is available to me	NA	Strongly agree	Strongly agree	No	Yes	Yes, I would only accept the Covishield (AstraZeneca/Oxford/Serum Institute) vaccine	NA	NA	NA	Disagree	Disagree	Disagree	NA	NA	NA	NA	NA	Yes	NA
213	2021-01-31 04:07:00	2021-01-31 04:14:00	Medical doctor	NA	NA	Private sector institution	Yes	Yes	Covishield (AstraZeneca/Oxford/Serum Institute) vaccine	NA	41	Female	None	NA	Maharashtra	No	NA	NA	Yes	Colleagues,Government source,Internet	NA	Government source	Social media (Twitter, Whatsapp, Facebook etc)	Strongly Agree	Less than 100	None	Somewhat susceptible	Agree	Strongly agree	Receive the vaccine as soon as it is available to me	NA	Agree	Agree	No	Yes	Yes, I would only accept the Covishield (AstraZeneca/Oxford/Serum Institute) vaccine	NA	NA	NA	Disagree	Disagree	Strongly disagree	NA	NA	Yes	NA	Yes	NA	Yes
214	2021-01-31 04:20:00	2021-01-31 04:28:00	Public health professional (epidemiologist, surveillance team member, data collector, etc.)	NA	NA	Private sector institution	Yes	Yes	Covishield (AstraZeneca/Oxford/Serum Institute) vaccine	NA	66	Male	Hypertension	NA	Maharashtra	No	NA	NA	Yes	Radio/ television,Colleagues,Social media (Twitter, Whatsapp, Facebook etc),Government source,Journal articles,Newspaper/Magazines,Internet	NA	Journal articles	Colleagues	Strongly Agree	None	None	Somewhat susceptible	Strongly disagree	Strongly agree	Receive the vaccine as soon as it is available to me	NA	Agree	Strongly agree	No	Yes	N/A â€“ I have already received a vaccine	NA	No, I was willing to accept ANY approved vaccine	NA	Agree	Agree	Strongly disagree	No	NA	NA	NA	NA	NA	NA
215	2021-01-31 04:27:00	2021-01-31 04:32:00	Medical doctor	NA	NA	Private sector institution	Yes	Yes	Covishield (AstraZeneca/Oxford/Serum Institute) vaccine	NA	36	Male	None	NA	Maharashtra	Yes	Yes	No	No	Internet	NA	Internet	Social media (Twitter, Whatsapp, Facebook etc)	Strongly Agree	101 â€“ 250	2022-01-25	Somewhat susceptible	Agree	Strongly agree	Other, Specify	Received it already	Agree	Agree	No	Yes	N/A â€“ I have already received a vaccine	NA	No, I was willing to accept ANY approved vaccine	NA	Disagree	Disagree	Disagree	No	No	Yes	Yes	No	Yes	Yes
216	2021-01-31 04:31:00	2021-01-31 04:41:00	Medical doctor	NA	NA	Private sector institution	Yes	Yes	Covishield (AstraZeneca/Oxford/Serum Institute) vaccine	NA	45	Male	None	NA	NA	No	NA	NA	Yes	Radio/ television,Colleagues,Hospital website,Government source,Journal articles,Healthcare providers	NA	Government source	Newspaper/Magazines	Strongly Agree	Less than 100	2022-01-25	Not at all susceptible	Strongly agree	Strongly agree	Receive the vaccine as soon as it is available to me	NA	Agree	Strongly agree	No	Yes	Yes, I would only accept the Covishield (AstraZeneca/Oxford/Serum Institute) vaccine	NA	NA	NA	NA	Strongly disagree	Strongly disagree	Yes	No	Yes	I don't know	I don't know	No	Yes
217	2021-01-31 04:52:00	2021-01-31 05:14:00	Medical doctor	NA	NA	Private sector institution	Yes	Yes	Covishield (AstraZeneca/Oxford/Serum Institute) vaccine	NA	43	Male	None	NA	Karnataka	No	NA	NA	Yes	Social media (Twitter, Whatsapp, Facebook etc),Government source	NA	Government source	Other, specify:	Agree	None	None	Somewhat susceptible	Strongly agree	Agree	Other, Specify	I have received the vaccine first shot. Even before that I would have waited for government to reveal the facts about the efficacy and safety of the vaccines	Agree	Agree	No	Yes	N/A â€“ I have already received a vaccine	NA	No, I was not given a choice	NA	Agree	Neither agree nor disagree	Disagree	Yes	I don't know	Yes	No	Yes	No	Yes
218	2021-01-24 06:40:00	2021-01-24 06:44:00	Public health professional (epidemiologist, surveillance team member, data collector, etc.)	NA	NA	Public sector institution	Yes	Yes	Covishield (AstraZeneca/Oxford/Serum Institute) vaccine	NA	28	Male	NA	NA	Uttar Pradesh	Yes	No	No	Yes	Radio/ television,Colleagues,Hospital website,Social media (Twitter, Whatsapp, Facebook etc),Government source,Journal articles,Newspaper/Magazines,Healthcare providers,Internet	NA	Government source	Newspaper/Magazines	Strongly Agree	More than 500	2022-01-25	Somewhat susceptible	Strongly agree	Neither agree nor disagree	Receive the vaccine as soon as it is available to me	NA	Strongly agree	Strongly agree	No	Yes	Yes, I would only accept the Covishield (AstraZeneca/Oxford/Serum Institute) vaccine	NA	NA	NA	NA	NA	NA	NA	NA	NA	NA	NA	NA	NA
219	2021-01-31 06:38:00	2021-01-31 06:47:00	Medical doctor	NA	NA	Private sector institution	Yes	Yes	Covishield (AstraZeneca/Oxford/Serum Institute) vaccine	NA	58	Female	None	NA	Kerala	Yes	Yes	No	Yes	Radio/ television,Hospital website,Social media (Twitter, Whatsapp, Facebook etc),Government source,Journal articles,Newspaper/Magazines,Healthcare providers,Internet	NA	Government source	Community members / Friends	Strongly Agree	101 â€“ 250	2022-01-25	Very susceptible	Strongly agree	Strongly agree	Receive the vaccine as soon as it is available to me	NA	Strongly agree	Strongly agree	No	Yes	Yes, I would only accept the Covishield (AstraZeneca/Oxford/Serum Institute) vaccine	NA	NA	NA	Disagree	Disagree	Disagree	Yes	Yes	Yes	No	No	Yes	No
220	2021-01-31 06:44:00	2021-01-31 06:50:00	Medical doctor	NA	NA	Private sector institution	Yes	Yes	Covaxin (Bharat Biotech) vaccine	NA	43	Female	None	NA	Punjab	No	NA	NA	Yes	Colleagues,Social media (Twitter, Whatsapp, Facebook etc)	NA	Colleagues	Newspaper/Magazines	Agree	101 â€“ 250	I do not know	Very susceptible	Agree	Agree	Receive the vaccine as soon as it is available to me	NA	Agree	Agree	NA	Yes	Yes, I would only accept the Covaxin (Bharat Biotech) vaccine	NA	NA	NA	Agree	Disagree	Disagree	I don't know	I don't know	Yes	Yes	I don't know	Yes	No
221	2021-01-31 06:46:00	2021-01-31 06:52:00	Medical doctor	NA	NA	Private sector institution	Yes	Yes	Covishield (AstraZeneca/Oxford/Serum Institute) vaccine	NA	47	Female	Diabetes Mellitus	NA	Tamil Nadu	No	NA	NA	Yes	Social media (Twitter, Whatsapp, Facebook etc),Government source,Journal articles,Healthcare providers	NA	Journal articles	Social media (Twitter, Whatsapp, Facebook etc)	Agree	Less than 100	2022-01-25	Somewhat susceptible	Agree	Agree	Receive the vaccine as soon as it is available to me	NA	Agree	Agree	No	Yes	Yes, I would only accept the Covishield (AstraZeneca/Oxford/Serum Institute) vaccine	NA	NA	NA	Disagree	Neither agree nor disagree	Disagree	No	No	Yes	No	No	Yes	Yes
222	2021-01-31 06:36:00	2021-01-31 06:55:00	Medical doctor	NA	NA	NA	Yes	No	NA	NA	52	Female	Diabetes Mellitus	NA	Tamil Nadu	NA	NA	NA	Yes	Social media (Twitter, Whatsapp, Facebook etc),Government source,Healthcare providers,Internet	NA	Government source	Social media (Twitter, Whatsapp, Facebook etc)	Agree	250 â€“ 500	2022-01-25	Somewhat susceptible	Agree	Disagree	I do not know	NA	Agree	Agree	No	Yes	Yes, I would only accept the Covaxin (Bharat Biotech) vaccine	NA	NA	NA	Disagree	Agree	Disagree	Yes	No	Yes	Yes	I don't know	I don't know	I don't know
223	2021-01-31 07:19:00	2021-01-31 07:26:00	Medical doctor	NA	NA	Public sector institution	Yes	Yes	Covishield (AstraZeneca/Oxford/Serum Institute) vaccine	NA	30	Male	None	NA	Karnataka	No	NA	NA	Yes	Radio/ television,Colleagues,Social media (Twitter, Whatsapp, Facebook etc),Government source,Journal articles,Newspaper/Magazines,Family members,Healthcare providers,Internet	NA	Government source	Social media (Twitter, Whatsapp, Facebook etc)	Strongly Agree	More than 500	More than 100	Very susceptible	Strongly agree	Strongly agree	Other, Specify	I have already received	Strongly agree	Strongly agree	No	Yes	N/A â€“ I have already received a vaccine	NA	No, I was willing to accept ANY approved vaccine	NA	Strongly disagree	Strongly disagree	Agree	No	No	Yes	No	No	Yes	Yes
224	2021-01-31 07:06:00	2021-01-31 07:27:00	Medical doctor	NA	NA	Private sector institution	Yes	No	NA	NA	71	Female	NA	NA	Uttar Pradesh	No	NA	NA	Yes	Colleagues,Hospital website,Social media (Twitter, Whatsapp, Facebook etc),Government source,Community members / Friends,Healthcare providers,Internet	NA	Government source	Family members	Agree	Less than 100	2022-01-25	Not very susceptible	Agree	Agree	Receive the vaccine as soon as it is available to me	NA	Agree	Agree	No	Yes	No, I would accept ANY approved vaccine	NA	NA	NA	Neither agree nor disagree	Strongly agree	Neither agree nor disagree	No	No	Yes	No	Yes	No	Yes
225	2021-01-31 07:22:00	2021-01-31 07:33:00	Medical doctor	NA	NA	Public sector institution	Yes	Yes	Covaxin (Bharat Biotech) vaccine	NA	43	Female	None	NA	Karnataka	No	NA	NA	Yes	Government source,Healthcare providers	NA	Government source	Social media (Twitter, Whatsapp, Facebook etc)	Agree	Less than 100	26 - 50	Somewhat susceptible	Agree	Strongly agree	Receive the vaccine as soon as it is available to me	NA	Strongly agree	Strongly agree	No	Yes	N/A â€“ I have already received a vaccine	NA	No, I was not given a choice	NA	Disagree	Neither agree nor disagree	Disagree	NA	NA	Yes	NA	NA	NA	Yes
226	2021-01-31 07:38:00	2021-01-31 07:57:00	Medical doctor	NA	NA	Private sector institution	Yes	No	NA	NA	73	Female	Hypertension,Cardiovascular Disease	NA	West Bengal	No	NA	NA	Yes	Social media (Twitter, Whatsapp, Facebook etc),Government source,Internet	NA	Government source	Social media (Twitter, Whatsapp, Facebook etc)	Agree	101 â€“ 250	None	Very susceptible	Agree	Strongly agree	Receive the vaccine as soon as it is available to me	NA	Agree	Strongly agree	No	Yes	No, I would accept ANY approved vaccine	NA	NA	NA	Disagree	Disagree	Strongly disagree	No	No	Yes	No	No	No	Yes
227	2021-01-31 07:59:00	2021-01-31 08:12:00	Public health professional (epidemiologist, surveillance team member, data collector, etc.)	NA	NA	Private sector institution	Yes	Yes	Covishield (AstraZeneca/Oxford/Serum Institute) vaccine	NA	34	Female	None	NA	Karnataka	No	NA	NA	No	Radio/ television,Colleagues,Hospital website,Social media (Twitter, Whatsapp, Facebook etc),Government source,Journal articles,Newspaper/Magazines,Healthcare providers,Internet	NA	Government source	Family members	Agree	None	None	Somewhat susceptible	Strongly agree	Agree	Receive the vaccine as soon as it is available to me	NA	Agree	Strongly agree	Yes	Yes	No, I would accept ANY approved vaccine	NA	NA	NA	Disagree	Neither agree nor disagree	Disagree	NA	NA	Yes	No	No	Yes	Yes
228	2021-01-31 08:10:00	2021-01-31 08:21:00	Medical doctor	NA	NA	Private sector institution	NA	No	NA	NA	66	Female	None	NA	Gujarat	No	NA	NA	Yes	Radio/ television,Colleagues,Social media (Twitter, Whatsapp, Facebook etc),Government source,Newspaper/Magazines,Family members,Community members / Friends,Healthcare providers,Internet	NA	Colleagues	Social media (Twitter, Whatsapp, Facebook etc)	Strongly Agree	More than 500	I do not know	Somewhat susceptible	Agree	Agree	Definitely not receive it	NA	Disagree	Disagree	NA	No	No, I would NOT accept any currently approved vaccine	NA	NA	NA	Neither agree nor disagree	Agree	Neither agree nor disagree	I don't know	I don't know	I don't know	I don't know	I don't know	I don't know	I don't know
229	2021-01-31 08:14:00	2021-01-31 08:27:00	Medical doctor	NA	NA	Private sector institution	Yes	Yes	Covishield (AstraZeneca/Oxford/Serum Institute) vaccine	NA	66	Female	Hypertension	NA	Maharashtra	No	NA	NA	Yes	Colleagues,Hospital website,Social media (Twitter, Whatsapp, Facebook etc),Government source,Journal articles,Healthcare providers,Internet	NA	Healthcare providers	Social media (Twitter, Whatsapp, Facebook etc)	Agree	Less than 100	I do not know	Not very susceptible	Strongly agree	Agree	Other, Specify	Received one dose of Covishield	Agree	Agree	No	Yes	Yes, but I am waiting for a different vaccine to be approved. Specify product:	Received Covishield	NA	NA	Neither agree nor disagree	Disagree	Disagree	Yes	No	I don't know	No	No	I don't know	Yes
230	2021-01-31 09:08:00	2021-01-31 09:23:00	Medical doctor	NA	NA	Public sector institution	Yes	No	NA	NA	60	Female	Hypertension,Other, specify	Allergy to sulfate drugs & fish protein.	Chhattisgarh	No	NA	NA	Yes	Colleagues,Social media (Twitter, Whatsapp, Facebook etc),Journal articles	NA	Journal articles	Community members / Friends	Agree	Less than 100	2022-01-25	Not very susceptible	Agree	Agree	Wait until itâ€™s been available for 6 months, to see how it affects other people	NA	Strongly agree	Strongly agree	No	I do not know / I would need more information	Yes, I would only accept the Covishield (AstraZeneca/Oxford/Serum Institute) vaccine	NA	NA	NA	Disagree	Agree	Disagree	I don't know	I don't know	Yes	I don't know	No	Yes	Yes
231	2021-01-31 09:14:00	2021-01-31 09:27:00	Medical doctor	NA	NA	Private sector institution	Yes	Yes	Covaxin (Bharat Biotech) vaccine	NA	73	Female	Other, specify	Hyperlipidaemia	Kerala	No	NA	NA	Yes	Radio/ television,Social media (Twitter, Whatsapp, Facebook etc),Government source,Newspaper/Magazines,Internet	NA	Radio/ television	Other, specify:	Neither agree nor disagree	101 â€“ 250	None	Not at all susceptible	Strongly agree	Strongly agree	Other, Specify	Received first dose already.	Strongly agree	Strongly agree	No	Yes	N/A â€“ I have already received a vaccine	NA	Yes, I was only willing to accept the Covishield (AstraZeneca/Oxford/Serum Institute) vaccine	NA	Neither agree nor disagree	Disagree	Disagree	NA	NA	NA	NA	NA	NA	NA
232	2021-01-31 09:46:00	2021-01-31 09:53:00	Medical doctor	NA	NA	Private sector institution	Yes	Yes	Covishield (AstraZeneca/Oxford/Serum Institute) vaccine	NA	47	Male	Hypertension	NA	Chandigarh	No	NA	NA	No	Radio/ television,Colleagues,Hospital website,Social media (Twitter, Whatsapp, Facebook etc),Government source,Journal articles,Newspaper/Magazines,Community members / Friends,Healthcare providers,Internet	NA	Government source	Family members	Strongly Agree	Less than 100	None	Somewhat susceptible	Strongly agree	Strongly agree	Receive the vaccine as soon as it is available to me	NA	Agree	Strongly agree	No	Yes	Yes, I would only accept the Covishield (AstraZeneca/Oxford/Serum Institute) vaccine	NA	NA	NA	Strongly disagree	Strongly disagree	Strongly disagree	No	No	Yes	No	No	Yes	Yes
233	2021-01-31 09:46:00	2021-01-31 09:54:00	Medical doctor	NA	NA	Private sector institution	Yes	Yes	Covishield (AstraZeneca/Oxford/Serum Institute) vaccine	NA	30	Female	None	NA	Kerala	No	NA	NA	Yes	Social media (Twitter, Whatsapp, Facebook etc),Government source,Journal articles	NA	Government source	Social media (Twitter, Whatsapp, Facebook etc)	Strongly Agree	250 â€“ 500	76 - 100	Very susceptible	Agree	Agree	Receive the vaccine as soon as it is available to me	NA	Neither agree nor disagree	Strongly agree	No	Yes	No, I would accept ANY approved vaccine	NA	NA	NA	Agree	Agree	Disagree	No	No	Yes	No	No	Yes	Yes
234	2021-01-31 11:55:00	2021-01-31 12:07:00	Medical doctor	NA	NA	Private sector institution	No	No	NA	NA	70	Female	Hypertension,Diabetes Mellitus,Cardiovascular Disease	NA	Maharashtra	No	NA	NA	Yes	Colleagues,Social media (Twitter, Whatsapp, Facebook etc),Newspaper/Magazines	NA	Hospital website	Social media (Twitter, Whatsapp, Facebook etc)	Agree	None	None	Very susceptible	Strongly agree	N/A â€“ I do not work in a hospital/clinic setting	I do not know	NA	Neither agree nor disagree	Agree	NA	Yes	Yes, I would only accept the Covishield (AstraZeneca/Oxford/Serum Institute) vaccine	NA	NA	NA	Agree	Disagree	Disagree	No	I don't know	I don't know	I don't know	No	Yes	Yes
235	2021-01-31 18:20:00	2021-01-31 18:30:00	Medical doctor	NA	NA	Private sector institution	Yes	No	NA	NA	65	Male	None	NA	Gujarat	No	NA	NA	Yes	Radio/ television,Colleagues,Government source,Journal articles,Newspaper/Magazines,Healthcare providers,Internet	NA	Journal articles	Social media (Twitter, Whatsapp, Facebook etc)	Agree	101 â€“ 250	2022-01-25	Somewhat susceptible	Agree	Agree	Receive the vaccine as soon as it is available to me	NA	Agree	NA	No	Yes	No, I would accept ANY approved vaccine	NA	NA	NA	Disagree	Disagree	Strongly disagree	No	No	Yes	No	No	No	I don't know
236	2021-01-31 20:00:00	2021-01-31 20:11:00	Medical doctor	NA	NA	Private sector institution	Yes	No	NA	NA	45	Female	Hypertension	NA	Gujarat	No	NA	NA	No	Colleagues,Government source,Internet	NA	Colleagues	Social media (Twitter, Whatsapp, Facebook etc)	Strongly Disagree	None	I do not know	Not very susceptible	Agree	Disagree	Only receive the vaccine if Iâ€™m required to for work	NA	Neither agree nor disagree	Neither agree nor disagree	NA	I do not know / I would need more information	No, I would accept ANY approved vaccine	NA	NA	NA	Disagree	Disagree	Disagree	I don't know	I don't know	I don't know	I don't know	I don't know	I don't know	I don't know
237	2021-01-31 20:10:00	2021-01-31 20:24:00	Medical doctor	NA	NA	Private sector institution	Yes	No	NA	NA	70	Female	Diabetes Mellitus	NA	Maharashtra	No	NA	NA	Yes	Radio/ television,Colleagues,Hospital website,Social media (Twitter, Whatsapp, Facebook etc),Government source,Journal articles,Newspaper/Magazines,Family members,Community members / Friends,Healthcare providers,Internet	NA	Internet	Newspaper/Magazines	Agree	Less than 100	None	Somewhat susceptible	Strongly agree	Strongly agree	Other, Specify	Not interested to receive now	Disagree	Neither agree nor disagree	NA	No	No, I would NOT accept any currently approved vaccine	NA	NA	NA	Agree	Agree	Disagree	NA	NA	NA	NA	NA	NA	NA
238	2021-01-31 21:07:00	2021-01-31 21:20:00	Medical doctor	NA	NA	Private sector institution	Yes	Yes	Covishield (AstraZeneca/Oxford/Serum Institute) vaccine	NA	65	Female	Hypertension	NA	Kerala	No	NA	NA	Yes	Radio/ television,Colleagues,Hospital website,Newspaper/Magazines	NA	Hospital website	Social media (Twitter, Whatsapp, Facebook etc)	Agree	Less than 100	2022-01-25	Somewhat susceptible	Agree	Agree	Receive the vaccine as soon as it is available to me	NA	Agree	Strongly agree	No	Yes	Yes, I would only accept the Covishield (AstraZeneca/Oxford/Serum Institute) vaccine	NA	NA	NA	Disagree	Disagree	Disagree	Yes	NA	NA	NA	NA	NA	NA
239	2021-01-31 23:22:00	2021-01-31 23:32:00	Medical doctor	NA	NA	Private sector institution	Yes	No	NA	NA	48	Female	NA	NA	Chhattisgarh	Yes	Yes	No	Yes	Social media (Twitter, Whatsapp, Facebook etc)	NA	Healthcare providers	Social media (Twitter, Whatsapp, Facebook etc)	Agree	Less than 100	I do not know	Somewhat susceptible	Agree	Neither agree nor disagree	Receive the vaccine as soon as it is available to me	NA	Agree	Neither agree nor disagree	NA	Yes	No, I would accept ANY approved vaccine	NA	NA	NA	Neither agree nor disagree	Agree	Disagree	No	I don't know	Yes	I don't know	No	I don't know	Yes
240	2021-01-31 23:41:00	2021-01-31 23:51:00	Medical doctor	NA	NA	Private sector institution	Yes	Yes	Covishield (AstraZeneca/Oxford/Serum Institute) vaccine	NA	51	Female	None	NA	Maharashtra	No	NA	NA	No	Radio/ television,Colleagues,Government source	NA	Government source	Social media (Twitter, Whatsapp, Facebook etc)	Neither agree nor disagree	Less than 100	None	Somewhat susceptible	Strongly agree	Strongly agree	Receive the vaccine as soon as it is available to me	NA	Strongly agree	Strongly agree	No	Yes	Yes, I would only accept the Covishield (AstraZeneca/Oxford/Serum Institute) vaccine	NA	NA	NA	Disagree	Disagree	Disagree	Yes	NA	Yes	NA	NA	NA	NA
241	2021-01-31 06:09:00	2021-02-01 00:12:00	Medical doctor	NA	NA	Public sector institution	Yes	Yes	Covishield (AstraZeneca/Oxford/Serum Institute) vaccine	NA	61	Male	None	NA	Rajasthan	Yes	Yes	No	Yes	Radio/ television,Colleagues,Social media (Twitter, Whatsapp, Facebook etc),Government source,Newspaper/Magazines,Healthcare providers	NA	Government source	Social media (Twitter, Whatsapp, Facebook etc)	Agree	Less than 100	2022-01-25	Very susceptible	Agree	Agree	Receive the vaccine as soon as it is available to me	NA	Agree	NA	No	Yes	Yes, I would only accept the Covishield (AstraZeneca/Oxford/Serum Institute) vaccine	NA	NA	NA	Disagree	Disagree	Strongly disagree	NA	NA	Yes	NA	NA	NA	NA
242	2021-02-01 00:33:00	2021-02-01 00:39:00	Medical doctor	NA	NA	Private sector institution	Yes	No	NA	NA	30	Female	Asthma	NA	Assam	Yes	Yes	Yes	Yes	Social media (Twitter, Whatsapp, Facebook etc)	NA	Hospital website	Newspaper/Magazines	Agree	Less than 100	None	Somewhat susceptible	Strongly agree	Strongly agree	Wait until itâ€™s been available for 6 months, to see how it affects other people	NA	Neither agree nor disagree	Neither agree nor disagree	No	Yes	Yes, I would only accept the Covishield (AstraZeneca/Oxford/Serum Institute) vaccine	NA	NA	NA	Disagree	Disagree	Agree	Yes	Yes	No	No	Yes	No	Yes
243	2021-02-01 00:55:00	2021-02-01 01:01:00	Medical doctor	NA	NA	Private sector institution	Yes	Yes	Covishield (AstraZeneca/Oxford/Serum Institute) vaccine	NA	37	Male	None	NA	Karnataka	No	NA	NA	Yes	Government source,Journal articles,Newspaper/Magazines,Healthcare providers	NA	Government source	Social media (Twitter, Whatsapp, Facebook etc)	Agree	Less than 100	2022-01-25	Not very susceptible	Agree	Strongly agree	Receive the vaccine as soon as it is available to me	NA	Strongly agree	Strongly agree	No	Yes	Yes, I would only accept the Covishield (AstraZeneca/Oxford/Serum Institute) vaccine	NA	NA	NA	Strongly disagree	Strongly disagree	Strongly disagree	Yes	I don't know	Yes	No	Yes	Yes	Yes
244	2021-02-01 01:49:00	2021-02-01 01:59:00	Public health professional (epidemiologist, surveillance team member, data collector, etc.)	NA	NA	Public sector institution	Yes	Yes	Covishield (AstraZeneca/Oxford/Serum Institute) vaccine	NA	56	Male	None	NA	Maharashtra	No	NA	NA	Yes	Government source,Journal articles,Community members / Friends,Internet	NA	Journal articles	Government source	Neither agree nor disagree	250 â€“ 500	76 - 100	Very susceptible	Agree	Strongly agree	Receive the vaccine as soon as it is available to me	NA	Agree	Neither agree nor disagree	No	I do not know / I would need more information	Yes, I would only accept the Covishield (AstraZeneca/Oxford/Serum Institute) vaccine	NA	NA	NA	Disagree	Neither agree nor disagree	Disagree	NA	NA	NA	NA	NA	NA	Yes
245	2021-02-01 04:08:00	2021-02-01 04:42:00	Medical doctor	NA	NA	Private sector institution	Yes	No	NA	NA	69	Female	None	NA	Telangana	Yes	Yes	No	Yes	Colleagues,Government source,Healthcare providers,Internet	NA	Healthcare providers	Social media (Twitter, Whatsapp, Facebook etc)	Agree	101 â€“ 250	None	Very susceptible	Agree	Agree	Receive the vaccine as soon as it is available to me	NA	Agree	Strongly agree	No	Yes	No, I would accept ANY approved vaccine	NA	NA	NA	Disagree	Disagree	Strongly disagree	No	No	Yes	No	No	Yes	Yes
246	2021-02-01 09:57:00	2021-02-01 10:03:00	Medical doctor	NA	NA	Public sector institution	Yes	No	NA	NA	57	Female	Hypertension	NA	Maharashtra	Yes	No	No	Yes	Government source,Internet	NA	Other, specify:	Newspaper/Magazines	Strongly Agree	Less than 100	2022-01-25	Somewhat susceptible	Strongly agree	Strongly agree	Definitely not receive it	NA	Strongly disagree	NA	No	No	No, I would NOT accept any currently approved vaccine	NA	NA	NA	Disagree	Disagree	Strongly disagree	NA	NA	NA	NA	NA	NA	NA
247	2021-01-26 01:42:00	2021-01-26 01:51:00	Medical doctor	NA	NA	Public sector institution	Yes	Yes	Covishield (AstraZeneca/Oxford/Serum Institute) vaccine	NA	38	Female	None	NA	Maharashtra	Yes	No	No	Yes	Radio/ television,Colleagues,Hospital website,Government source,Healthcare providers,Internet	NA	Healthcare providers	Radio/ television	Agree	None	2022-01-25	Somewhat susceptible	Agree	Neither agree nor disagree	Receive the vaccine as soon as it is available to me	NA	Agree	Agree	No	Yes	Yes, I would only accept the Covishield (AstraZeneca/Oxford/Serum Institute) vaccine	NA	NA	NA	NA	NA	NA	NA	NA	NA	NA	NA	NA	NA
248	2021-02-01 19:31:00	2021-02-02 03:39:00	Medical doctor	NA	NA	Public sector institution	Yes	Yes	Covishield (AstraZeneca/Oxford/Serum Institute) vaccine	NA	35	Female	None	NA	Goa	No	NA	NA	Yes	Colleagues,Hospital website,Social media (Twitter, Whatsapp, Facebook etc)	NA	Social media (Twitter, Whatsapp, Facebook etc)	Community members / Friends	Agree	Less than 100	26 - 50	Somewhat susceptible	Strongly agree	Strongly agree	Receive the vaccine as soon as it is available to me	NA	Strongly agree	Strongly agree	No	Yes	Yes, I would only accept the Covishield (AstraZeneca/Oxford/Serum Institute) vaccine	NA	NA	NA	Disagree	Agree	Disagree	Yes	No	Yes	Yes	Yes	Yes	Yes
249	2021-02-02 22:04:00	2021-02-02 22:09:00	Medical doctor	NA	NA	Private sector institution	Yes	No	NA	NA	33	Male	None	NA	West Bengal	No	NA	NA	No	Radio/ television,Colleagues,Social media (Twitter, Whatsapp, Facebook etc),Government source,Newspaper/Magazines,Family members,Healthcare providers	NA	Healthcare providers	Social media (Twitter, Whatsapp, Facebook etc)	Agree	More than 500	None	Somewhat susceptible	Agree	Neither agree nor disagree	Receive the vaccine as soon as it is available to me	NA	Agree	Agree	No	Yes	Yes, I would only accept the Covishield (AstraZeneca/Oxford/Serum Institute) vaccine	NA	NA	NA	Agree	Agree	Disagree	NA	NA	Yes	NA	NA	NA	NA
250	2021-02-03 01:18:00	2021-02-03 01:30:00	Medical doctor	NA	NA	Public sector institution	Yes	No	NA	NA	25	Male	None	NA	Maharashtra	No	NA	NA	Yes	Social media (Twitter, Whatsapp, Facebook etc),Government source	NA	Government source	Social media (Twitter, Whatsapp, Facebook etc)	Neither agree nor disagree	Less than 100	26 - 50	Very susceptible	Agree	Agree	Receive the vaccine as soon as it is available to me	NA	Agree	Agree	NA	Yes	Yes, I would only accept the Covishield (AstraZeneca/Oxford/Serum Institute) vaccine	NA	NA	NA	Agree	Strongly agree	Agree	No	Yes	Yes	Yes	Yes	Yes	Yes
251	2021-02-03 11:08:00	2021-02-03 11:18:00	Public health professional (epidemiologist, surveillance team member, data collector, etc.)	NA	NA	Private sector institution	Yes	No	NA	NA	31	Female	None	NA	Bihar	NA	NA	NA	Yes	Journal articles,Newspaper/Magazines,Internet	NA	Journal articles	Family members	Neither agree nor disagree	None	None	Not very susceptible	Strongly agree	Strongly agree	Receive the vaccine as soon as it is available to me	NA	Strongly agree	Strongly agree	No	Yes	Yes, I would only accept the Covishield (AstraZeneca/Oxford/Serum Institute) vaccine	NA	NA	NA	Disagree	Disagree	Agree	No	No	Yes	No	No	No	Yes
252	2021-02-03 12:30:00	2021-02-03 12:37:00	Medical doctor	NA	NA	Public sector institution	Yes	Yes	Covishield (AstraZeneca/Oxford/Serum Institute) vaccine	NA	45	Male	Hypertension,Diabetes Mellitus	NA	Maharashtra	No	NA	NA	Yes	Radio/ television,Colleagues,Hospital website,Social media (Twitter, Whatsapp, Facebook etc),Government source,Journal articles,Healthcare providers,Internet	NA	Government source	Social media (Twitter, Whatsapp, Facebook etc)	Strongly Agree	101 â€“ 250	2022-01-25	Extremely susceptible	Strongly agree	Strongly agree	Receive the vaccine as soon as it is available to me	NA	Strongly agree	Strongly agree	No	Yes	N/A â€“ I have already received a vaccine	NA	No, I was willing to accept ANY approved vaccine	NA	Disagree	Disagree	Strongly disagree	No	No	Yes	No	Yes	No	No
253	2021-02-03 16:16:00	2021-02-03 16:24:00	Medical doctor	NA	NA	Private sector institution	Yes	Yes	Covishield (AstraZeneca/Oxford/Serum Institute) vaccine	NA	54	Male	Diabetes Mellitus	NA	Karnataka	No	NA	NA	Yes	Hospital website,Social media (Twitter, Whatsapp, Facebook etc),Government source,Journal articles,Newspaper/Magazines,Internet	NA	Journal articles	Newspaper/Magazines	Strongly Agree	Less than 100	2022-01-25	Very susceptible	Strongly agree	Strongly agree	Receive the vaccine as soon as it is available to me	NA	Strongly agree	Strongly agree	No	Yes	N/A â€“ I have already received a vaccine	NA	No, I was willing to accept ANY approved vaccine	NA	Strongly disagree	Disagree	Strongly disagree	No	No	Yes	No	Yes	No	Yes
254	2021-02-03 16:19:00	2021-02-03 16:43:00	Public health professional (epidemiologist, surveillance team member, data collector, etc.)	NA	NA	Public sector institution	Yes	No	NA	NA	50	Female	None	NA	West Bengal	No	NA	NA	Yes	Colleagues,Social media (Twitter, Whatsapp, Facebook etc),Journal articles,Newspaper/Magazines,Internet	NA	Other, specify:	Other, specify:	Agree	Less than 100	2022-01-25	Not very susceptible	NA	Neither agree nor disagree	Wait until itâ€™s been available for 6 months, to see how it affects other people	NA	Disagree	Disagree	NA	I do not know / I would need more information	NA	NA	NA	NA	Agree	Strongly agree	Agree	NA	NA	NA	NA	Yes	NA	NA
255	2021-02-03 18:36:00	2021-02-03 18:45:00	Public health professional (epidemiologist, surveillance team member, data collector, etc.)	NA	NA	Public sector institution	Yes	No	NA	NA	35	Male	None	NA	Delhi (national capital territory)	No	NA	NA	Yes	Radio/ television,Colleagues,Hospital website,Government source,Journal articles	NA	Government source	Radio/ television	Strongly Agree	101 â€“ 250	76 - 100	Very susceptible	Neither agree nor disagree	Strongly agree	Receive the vaccine as soon as it is available to me	NA	Agree	Strongly agree	No	Yes	No, I would NOT accept any currently approved vaccine	NA	NA	NA	Disagree	Disagree	Neither agree nor disagree	No	No	Yes	No	No	No	No
256	2021-02-03 08:43:00	2021-02-03 19:09:00	Medical doctor	NA	NA	Private sector institution	Yes	No	NA	NA	60	Female	None	NA	Andhra Pradesh	No	NA	NA	Yes	Radio/ television,Colleagues,Social media (Twitter, Whatsapp, Facebook etc),Government source,Journal articles,Newspaper/Magazines,Healthcare providers,Internet	NA	Journal articles	Social media (Twitter, Whatsapp, Facebook etc)	Agree	101 â€“ 250	2022-01-25	Somewhat susceptible	Strongly agree	Agree	Wait until itâ€™s been available for 6 months, to see how it affects other people	NA	Neither agree nor disagree	Neither agree nor disagree	Yes	No	No, I would NOT accept any currently approved vaccine	NA	NA	NA	Disagree	Disagree	Disagree	No	No	Yes	Yes	Yes	Yes	Yes
257	2021-02-03 19:00:00	2021-02-03 19:13:00	Medical doctor	NA	NA	Private sector institution	Yes	Yes	Covishield (AstraZeneca/Oxford/Serum Institute) vaccine	NA	67	Female	None	NA	Telangana	No	NA	NA	Yes	Healthcare providers	NA	Social media (Twitter, Whatsapp, Facebook etc)	Social media (Twitter, Whatsapp, Facebook etc)	Agree	Less than 100	2022-01-25	Not very susceptible	Strongly agree	Strongly agree	Receive the vaccine as soon as it is available to me	NA	Strongly agree	Strongly agree	No	Yes	Yes, I would only accept the Covishield (AstraZeneca/Oxford/Serum Institute) vaccine	NA	NA	NA	NA	Strongly agree	NA	NA	NA	Yes	NA	NA	NA	NA
258	2021-02-03 19:02:00	2021-02-03 19:18:00	Medical doctor	NA	NA	Public sector institution	Yes	Yes	Covishield (AstraZeneca/Oxford/Serum Institute) vaccine	NA	50	Female	Hypertension,Diabetes Mellitus	NA	Madhya Pradesh	Yes	Yes	Yes	Yes	Social media (Twitter, Whatsapp, Facebook etc),Government source,Journal articles,Newspaper/Magazines,Internet	NA	Government source	Government source	Agree	Less than 100	None	Extremely susceptible	Strongly agree	Strongly agree	Receive the vaccine as soon as it is available to me	NA	Agree	Agree	No	Yes	Yes, I would only accept the Covishield (AstraZeneca/Oxford/Serum Institute) vaccine	NA	NA	NA	Disagree	Disagree	Disagree	No	No	Yes	No	No	No	Yes
259	2021-02-03 19:09:00	2021-02-03 19:18:00	Medical doctor	NA	NA	Private sector institution	Yes	Yes	Covishield (AstraZeneca/Oxford/Serum Institute) vaccine	NA	64	Male	Hypertension	NA	Rajasthan	No	NA	NA	Yes	Radio/ television,Colleagues,Hospital website,Social media (Twitter, Whatsapp, Facebook etc),Government source,Journal articles,Newspaper/Magazines,Family members	NA	Government source	Social media (Twitter, Whatsapp, Facebook etc)	Strongly Agree	101 â€“ 250	2022-01-25	Somewhat susceptible	Strongly agree	Strongly agree	Receive the vaccine as soon as it is available to me	NA	Strongly agree	Strongly agree	No	Yes	Yes, I would only accept the Covishield (AstraZeneca/Oxford/Serum Institute) vaccine	NA	NA	NA	Disagree	Disagree	Agree	Yes	NA	NA	NA	NA	NA	NA
260	2021-02-03 19:21:00	2021-02-03 19:26:00	Medical doctor	NA	NA	Public sector institution	Yes	Yes	Covishield (AstraZeneca/Oxford/Serum Institute) vaccine	NA	49	Male	Asthma	NA	Jammu and Kashmir	No	NA	NA	Yes	Radio/ television,Social media (Twitter, Whatsapp, Facebook etc),Government source,Newspaper/Magazines	NA	Government source	Social media (Twitter, Whatsapp, Facebook etc)	Strongly Agree	None	None	Somewhat susceptible	Strongly agree	Agree	Receive the vaccine as soon as it is available to me	NA	Strongly agree	Strongly agree	No	Yes	Yes, I would only accept the Covishield (AstraZeneca/Oxford/Serum Institute) vaccine	NA	NA	NA	Neither agree nor disagree	Neither agree nor disagree	Strongly disagree	I don't know	I don't know	Yes	No	No	Yes	Yes
261	2021-02-03 19:35:00	2021-02-03 19:43:00	Public health professional (epidemiologist, surveillance team member, data collector, etc.)	NA	NA	Public sector institution	Yes	Yes	Covaxin (Bharat Biotech) vaccine	NA	32	Male	None	NA	Delhi (national capital territory)	No	NA	NA	No	Government source,Newspaper/Magazines,Internet	NA	Government source	Social media (Twitter, Whatsapp, Facebook etc)	Agree	None	None	Somewhat susceptible	Agree	N/A â€“ I do not work in a hospital/clinic setting	Receive the vaccine as soon as it is available to me	NA	Strongly agree	Strongly agree	No	Yes	No, I would accept ANY approved vaccine	NA	NA	NA	Agree	Neither agree nor disagree	Disagree	I don't know	I don't know	Yes	No	Yes	Yes	Yes
262	2021-02-03 19:41:00	2021-02-03 19:46:00	Medical doctor	NA	NA	Public sector institution	Yes	Yes	Covishield (AstraZeneca/Oxford/Serum Institute) vaccine	NA	33	Male	None	NA	Madhya Pradesh	No	NA	NA	Yes	Radio/ television,Colleagues,Hospital website,Social media (Twitter, Whatsapp, Facebook etc),Government source,Journal articles,Newspaper/Magazines,Community members / Friends,Healthcare providers,Internet	NA	Government source	Colleagues	Strongly Agree	Less than 100	2022-01-25	Extremely susceptible	Strongly agree	Strongly agree	Receive the vaccine as soon as it is available to me	NA	Strongly agree	Strongly agree	No	Yes	Yes, I would only accept the Covishield (AstraZeneca/Oxford/Serum Institute) vaccine	NA	NA	NA	Strongly disagree	Strongly disagree	Strongly disagree	NA	NA	Yes	NA	NA	NA	Yes
263	2021-02-03 20:03:00	2021-02-03 20:08:00	Medical doctor	NA	NA	Private sector institution	Yes	No	NA	NA	56	Female	None	NA	Maharashtra	NA	NA	NA	Yes	Radio/ television,Colleagues,Government source,Journal articles,Newspaper/Magazines,Healthcare providers	NA	Colleagues	Journal articles	Neither agree nor disagree	None	None	Somewhat susceptible	Agree	Strongly agree	Only receive the vaccine if Iâ€™m required to for work	NA	Neither agree nor disagree	Agree	No	Yes	No, I would accept ANY approved vaccine	NA	NA	NA	Neither agree nor disagree	Agree	Neither agree nor disagree	I don't know	I don't know	I don't know	I don't know	I don't know	I don't know	No
264	2021-02-03 20:32:00	2021-02-03 20:42:00	Public health professional (epidemiologist, surveillance team member, data collector, etc.)	NA	NA	Public sector institution	No	No	NA	NA	46	Male	None	NA	Rajasthan	Yes	Yes	No	Yes	Social media (Twitter, Whatsapp, Facebook etc),Government source,Journal articles,Newspaper/Magazines,Family members,Community members / Friends,Internet	NA	Government source	Social media (Twitter, Whatsapp, Facebook etc)	Strongly Agree	Less than 100	2022-01-25	Somewhat susceptible	Strongly agree	Strongly agree	Only receive the vaccine if Iâ€™m required to for work	NA	Agree	Neither agree nor disagree	NA	I do not know / I would need more information	Yes, but I am waiting for a different vaccine to be approved. Specify product:	NA	NA	NA	Neither agree nor disagree	Neither agree nor disagree	Disagree	No	I don't know	Yes	Yes	I don't know	Yes	I don't know
265	2021-02-03 21:09:00	2021-02-03 21:16:00	Public health professional (epidemiologist, surveillance team member, data collector, etc.)	NA	NA	Public sector institution	Yes	No	NA	NA	31	Female	None	NA	Bihar	Yes	Yes	No	Yes	Colleagues,Government source,Journal articles,Community members / Friends	NA	Government source	Social media (Twitter, Whatsapp, Facebook etc)	Agree	101 â€“ 250	76 - 100	Extremely susceptible	Strongly agree	N/A â€“ I do not work in a hospital/clinic setting	Wait until itâ€™s been available for 6 months, to see how it affects other people	NA	Agree	Strongly agree	No	Yes	Yes, I would only accept the Covishield (AstraZeneca/Oxford/Serum Institute) vaccine	NA	NA	NA	Disagree	Neither agree nor disagree	Neither agree nor disagree	I don't know	I don't know	Yes	Yes	Yes	Yes	Yes
266	2021-02-03 21:10:00	2021-02-03 21:16:00	Medical doctor	NA	NA	Private sector institution	Yes	No	NA	NA	35	Male	None	NA	Karnataka	No	NA	NA	Yes	Colleagues,Hospital website,Healthcare providers	NA	Healthcare providers	Social media (Twitter, Whatsapp, Facebook etc)	Agree	101 â€“ 250	2022-01-25	Very susceptible	Agree	Neither agree nor disagree	Receive the vaccine as soon as it is available to me	NA	Neither agree nor disagree	Neither agree nor disagree	No	Yes	No, I would accept ANY approved vaccine	NA	NA	NA	Agree	Agree	Disagree	No	No	Yes	No	Yes	No	No
267	2021-02-03 21:18:00	2021-02-03 21:26:00	Hospital paramedical workers (X-ray technician, phlebotomist, physical therapist, nutritionist)	NA	NA	Private sector institution	Yes	Yes	Covishield (AstraZeneca/Oxford/Serum Institute) vaccine	NA	43	Male	None	NA	Tamil Nadu	No	NA	NA	Yes	Radio/ television,Colleagues,Social media (Twitter, Whatsapp, Facebook etc),Government source,Journal articles,Healthcare providers,Internet	NA	Journal articles	Social media (Twitter, Whatsapp, Facebook etc)	Agree	101 â€“ 250	2022-01-25	Very susceptible	Strongly agree	Strongly agree	Receive the vaccine as soon as it is available to me	NA	Neither agree nor disagree	Strongly agree	No	Yes	N/A â€“ I have already received a vaccine	NA	No, I was willing to accept ANY approved vaccine	NA	Strongly disagree	Strongly disagree	Strongly disagree	Yes	No	Yes	Yes	Yes	Yes	Yes
268	2021-02-03 21:27:00	2021-02-03 21:32:00	Medical doctor	NA	NA	Private sector institution	Yes	Yes	Covishield (AstraZeneca/Oxford/Serum Institute) vaccine	NA	55	Male	Diabetes Mellitus	NA	Gujarat	Yes	Yes	Yes	Yes	Radio/ television	NA	Radio/ television	Social media (Twitter, Whatsapp, Facebook etc)	NA	101 â€“ 250	None	Somewhat susceptible	Strongly agree	Agree	Receive the vaccine as soon as it is available to me	NA	Strongly agree	Strongly agree	No	Yes	N/A â€“ I have already received a vaccine	NA	No, I was not given a choice	NA	Disagree	Disagree	Disagree	Yes	NA	NA	NA	NA	NA	NA
269	2021-02-03 21:36:00	2021-02-03 21:55:00	Public health professional (epidemiologist, surveillance team member, data collector, etc.)	NA	NA	Private sector institution	No	No	NA	NA	55	Male	Hypertension	NA	Delhi (national capital territory)	No	NA	NA	Yes	Colleagues,Government source,Journal articles	NA	Journal articles	Radio/ television	Neither agree nor disagree	None	None	Somewhat susceptible	Agree	Agree	Receive the vaccine as soon as it is available to me	NA	Strongly agree	Strongly agree	No	Yes	No, I would accept ANY approved vaccine	NA	NA	NA	Disagree	Disagree	Disagree	No	No	No	No	No	No	No
270	2021-02-03 22:03:00	2021-02-03 22:07:00	Medical doctor	NA	NA	Private sector institution	Yes	Yes	Covishield (AstraZeneca/Oxford/Serum Institute) vaccine	NA	35	Male	None	NA	Rajasthan	NA	NA	NA	Yes	Social media (Twitter, Whatsapp, Facebook etc),Government source,Journal articles,Newspaper/Magazines	NA	Journal articles	Family members	Agree	Less than 100	2022-01-25	Very susceptible	Strongly agree	Agree	Receive the vaccine as soon as it is available to me	NA	Agree	Strongly agree	No	Yes	No, I would NOT accept any currently approved vaccine	NA	NA	NA	Neither agree nor disagree	Neither agree nor disagree	Agree	No	No	Yes	No	Yes	No	Yes
271	2021-02-03 22:02:00	2021-02-03 22:16:00	Medical doctor	NA	NA	Public sector institution	Yes	Yes	Covishield (AstraZeneca/Oxford/Serum Institute) vaccine	NA	32	Male	Asthma	NA	Karnataka	No	NA	NA	Yes	Colleagues,Government source,Journal articles,Healthcare providers,Internet	NA	Journal articles	Social media (Twitter, Whatsapp, Facebook etc)	Neither agree nor disagree	Less than 100	None	Very susceptible	Agree	Neither agree nor disagree	Receive the vaccine as soon as it is available to me	NA	Neither agree nor disagree	Agree	NA	I do not know / I would need more information	N/A â€“ I have already received a vaccine	NA	Yes, I was only willing to accept the Covishield (AstraZeneca/Oxford/Serum Institute) vaccine	NA	Agree	Neither agree nor disagree	Disagree	NA	NA	NA	NA	Yes	NA	Yes
272	2021-02-03 22:43:00	2021-02-03 22:54:00	Medical doctor	NA	NA	Public sector institution	Yes	Yes	Covishield (AstraZeneca/Oxford/Serum Institute) vaccine	NA	37	Male	None	NA	Telangana	No	NA	NA	Yes	Radio/ television,Colleagues,Social media (Twitter, Whatsapp, Facebook etc),Government source,Journal articles,Newspaper/Magazines,Family members,Community members / Friends,Internet	NA	Journal articles	Newspaper/Magazines	Agree	None	None	Not very susceptible	Agree	N/A â€“ I do not work in a hospital/clinic setting	Receive the vaccine as soon as it is available to me	NA	Agree	Agree	No	Yes	N/A â€“ I have already received a vaccine	NA	No, I was willing to accept ANY approved vaccine	NA	Strongly disagree	Strongly disagree	Strongly disagree	No	No	Yes	No	Yes	Yes	Yes
273	2021-02-03 22:40:00	2021-02-03 23:02:00	Medical doctor	NA	NA	Private sector institution	Yes	Yes	Covishield (AstraZeneca/Oxford/Serum Institute) vaccine	NA	70	Male	None	NA	Andhra Pradesh	Yes	Yes	Yes	Yes	Government source,Journal articles	NA	Journal articles	Social media (Twitter, Whatsapp, Facebook etc)	Strongly Agree	101 â€“ 250	2022-01-25	Not at all susceptible	Strongly agree	Agree	Receive the vaccine as soon as it is available to me	NA	Strongly agree	Strongly agree	No	Yes	No, I would accept ANY approved vaccine	NA	NA	NA	Disagree	Disagree	Strongly disagree	No	No	Yes	No	No	No	Yes
274	2021-02-03 22:59:00	2021-02-03 23:11:00	Medical doctor	NA	NA	Public sector institution	Yes	Yes	Covishield (AstraZeneca/Oxford/Serum Institute) vaccine	NA	50	Male	Hypertension,Diabetes Mellitus	NA	Tripura	NA	NA	NA	Yes	Radio/ television,Colleagues,Social media (Twitter, Whatsapp, Facebook etc),Government source,Journal articles,Newspaper/Magazines,Community members / Friends,Healthcare providers,Internet	NA	Government source	Community members / Friends	Strongly Agree	Less than 100	None	Not very susceptible	Strongly agree	Agree	Receive the vaccine as soon as it is available to me	NA	Strongly agree	Strongly agree	No	Yes	N/A â€“ I have already received a vaccine	NA	No, I was not given a choice	NA	Disagree	Agree	Disagree	I don't know	I don't know	Yes	No	I don't know	Yes	Yes
275	2021-02-03 23:10:00	2021-02-03 23:25:00	Public health professional (epidemiologist, surveillance team member, data collector, etc.)	NA	NA	Private sector institution	Yes	Yes	Covishield (AstraZeneca/Oxford/Serum Institute) vaccine	NA	63	Female	Asthma	NA	Andhra Pradesh	NA	NA	NA	Yes	Government source,Newspaper/Magazines,Internet	NA	Government source	Social media (Twitter, Whatsapp, Facebook etc)	Agree	None	None	Somewhat susceptible	Agree	Agree	Receive the vaccine as soon as it is available to me	NA	Agree	Agree	No	Yes	Yes, I would only accept the Covishield (AstraZeneca/Oxford/Serum Institute) vaccine	NA	NA	NA	Disagree	Disagree	Disagree	Yes	I don't know	Yes	Yes	Yes	Yes	Yes
276	2021-02-03 23:32:00	2021-02-03 23:37:00	Clinic Worker	NA	NA	Private sector institution	Yes	No	NA	NA	49	Female	Other, specify	Urticaria	Rajasthan	No	NA	NA	Yes	Colleagues,Journal articles	NA	Government source	Social media (Twitter, Whatsapp, Facebook etc)	Disagree	Less than 100	I do not know	Extremely susceptible	Strongly agree	Strongly agree	Receive the vaccine as soon as it is available to me	NA	Agree	Agree	NA	Yes	Yes, I would only accept the Covishield (AstraZeneca/Oxford/Serum Institute) vaccine	NA	NA	NA	Agree	Agree	Disagree	Yes	Yes	Yes	Yes	Yes	Yes	Yes
277	2021-02-03 23:29:00	2021-02-03 23:56:00	Public health professional (epidemiologist, surveillance team member, data collector, etc.)	NA	NA	Public sector institution	Yes	Yes	Covishield (AstraZeneca/Oxford/Serum Institute) vaccine	NA	35	Male	Other, specify	Idiopathic urticaria	Telangana	No	NA	NA	Yes	Radio/ television,Colleagues,Social media (Twitter, Whatsapp, Facebook etc),Government source,Internet	NA	Government source	Internet	Agree	Less than 100	2022-01-25	Somewhat susceptible	Agree	Agree	Receive the vaccine as soon as it is available to me	NA	Disagree	Agree	No	Yes	No, I would accept ANY approved vaccine	NA	NA	NA	Disagree	Disagree	Disagree	Yes	Yes	Yes	No	No	No	Yes
278	2021-02-04 00:32:00	2021-02-04 00:39:00	Public health professional (epidemiologist, surveillance team member, data collector, etc.)	NA	NA	Public sector institution	Yes	Yes	Covishield (AstraZeneca/Oxford/Serum Institute) vaccine	NA	28	Male	None	NA	Karnataka	Yes	Yes	No	Yes	Radio/ television,Colleagues,Hospital website,Social media (Twitter, Whatsapp, Facebook etc),Government source,Journal articles,Newspaper/Magazines,Family members,Community members / Friends,Healthcare providers,I donâ€™t keep up to date,Internet	NA	Government source	Journal articles	Strongly Agree	Less than 100	2022-01-25	Somewhat susceptible	Strongly agree	Strongly agree	Receive the vaccine as soon as it is available to me	NA	Strongly agree	Strongly agree	No	Yes	N/A â€“ I have already received a vaccine	NA	NA	NA	NA	NA	NA	NA	NA	NA	NA	NA	NA	NA
279	2021-02-04 00:38:00	2021-02-04 00:48:00	Medical doctor	NA	NA	Private sector institution	Yes	Yes	Covishield (AstraZeneca/Oxford/Serum Institute) vaccine	NA	40	Female	Hypertension,Diabetes Mellitus	NA	Andhra Pradesh	No	NA	NA	No	Family members	NA	Government source	Internet	Agree	101 â€“ 250	2022-01-25	Very susceptible	Agree	Agree	Other, Specify	i received it	Agree	Agree	No	Yes	N/A â€“ I have already received a vaccine	NA	No, I was not given a choice	NA	Disagree	Disagree	Disagree	No	No	Yes	No	Yes	No	Yes
280	2021-02-04 00:33:00	2021-02-04 00:48:00	Other, specify:	NA	Programme Coordinator	Public sector institution	Yes	No	NA	NA	NA	Male	None	NA	Karnataka	No	NA	NA	Yes	Radio/ television,Colleagues,Hospital website,Social media (Twitter, Whatsapp, Facebook etc),Government source,Newspaper/Magazines,Family members,Community members / Friends,Healthcare providers,Internet	NA	Radio/ television	Newspaper/Magazines	Agree	Less than 100	51 - 75	Somewhat susceptible	Strongly agree	Strongly agree	Receive the vaccine as soon as it is available to me	NA	Strongly agree	Strongly agree	Yes	No	Yes, I would only accept the Covaxin (Bharat Biotech) vaccine	NA	NA	NA	Agree	Disagree	Agree	Yes	No	Yes	Yes	Yes	Yes	Yes
281	2021-02-04 00:57:00	2021-02-04 01:09:00	Laboratory personnel	NA	NA	Public sector institution	Yes	Yes	Covishield (AstraZeneca/Oxford/Serum Institute) vaccine	NA	58	Male	Hypertension	NA	Rajasthan	Yes	Yes	Yes	Yes	Social media (Twitter, Whatsapp, Facebook etc),Newspaper/Magazines	NA	Newspaper/Magazines	Radio/ television	Agree	Less than 100	2022-01-25	Somewhat susceptible	Strongly agree	Strongly agree	Receive the vaccine as soon as it is available to me	NA	Strongly agree	Strongly agree	No	Yes	Yes, I would only accept the Covishield (AstraZeneca/Oxford/Serum Institute) vaccine	NA	NA	NA	NA	NA	NA	NA	NA	NA	NA	NA	NA	NA
282	2021-02-04 01:05:00	2021-02-04 01:09:00	Medical doctor	NA	NA	Private sector institution	Yes	Yes	Covishield (AstraZeneca/Oxford/Serum Institute) vaccine	NA	68	Female	Cardiovascular Disease	NA	Uttar Pradesh	No	NA	NA	Yes	Journal articles,Internet	NA	Journal articles	Social media (Twitter, Whatsapp, Facebook etc)	Strongly Agree	Less than 100	None	Very susceptible	Agree	N/A â€“ I do not work in a hospital/clinic setting	Receive the vaccine as soon as it is available to me	NA	Agree	Agree	No	Yes	N/A â€“ I have already received a vaccine	NA	No, I was not given a choice	NA	Disagree	Neither agree nor disagree	Strongly disagree	No	No	Yes	No	Yes	I don't know	Yes
283	2021-02-04 01:31:00	2021-02-04 01:36:00	Medical doctor	NA	NA	Public sector institution	Yes	Yes	Covishield (AstraZeneca/Oxford/Serum Institute) vaccine	NA	44	Male	Asthma	NA	Himachal Pradesh	No	NA	NA	Yes	Government source,Journal articles,Newspaper/Magazines,Internet	NA	Government source	Community members / Friends	Agree	None	2022-01-25	Not very susceptible	Strongly agree	Strongly agree	Receive the vaccine as soon as it is available to me	NA	Strongly agree	Strongly agree	No	Yes	Yes, I would only accept the Covishield (AstraZeneca/Oxford/Serum Institute) vaccine	NA	NA	NA	Strongly disagree	Strongly disagree	Strongly disagree	No	No	Yes	No	Yes	Yes	Yes
284	2021-01-28 01:56:00	2021-01-28 02:00:00	Medical doctor	NA	NA	Private sector institution	Yes	Yes	Covishield (AstraZeneca/Oxford/Serum Institute) vaccine	NA	48	Male	None	NA	Maharashtra	No	NA	NA	Yes	Colleagues,Social media (Twitter, Whatsapp, Facebook etc),Government source,Journal articles,Newspaper/Magazines,Healthcare providers	NA	Journal articles	Family members	Agree	Less than 100	None	Very susceptible	Strongly agree	Neither agree nor disagree	Receive the vaccine as soon as it is available to me	NA	Strongly agree	Strongly agree	No	Yes	Yes, I would only accept the Covishield (AstraZeneca/Oxford/Serum Institute) vaccine	NA	NA	NA	NA	NA	NA	NA	NA	NA	NA	NA	NA	NA
285	2021-02-04 01:13:00	2021-02-04 02:05:00	Other, specify:	NA	Community Health officer	Public sector institution	Yes	Yes	Covishield (AstraZeneca/Oxford/Serum Institute) vaccine	NA	27	Female	None	NA	Karnataka	No	NA	NA	Yes	Colleagues,Hospital website,Social media (Twitter, Whatsapp, Facebook etc),Government source,Healthcare providers,Internet	NA	Government source	Social media (Twitter, Whatsapp, Facebook etc)	Agree	Less than 100	2022-01-25	Somewhat susceptible	Agree	Agree	Receive the vaccine as soon as it is available to me	NA	Strongly agree	Strongly agree	No	Yes	Yes, I would only accept the Covishield (AstraZeneca/Oxford/Serum Institute) vaccine	NA	NA	NA	NA	Agree	Disagree	Yes	NA	Yes	NA	NA	NA	Yes
286	2021-02-04 01:38:00	2021-02-04 02:16:00	Public health professional (epidemiologist, surveillance team member, data collector, etc.)	NA	NA	Public sector institution	Yes	Yes	Covishield (AstraZeneca/Oxford/Serum Institute) vaccine	NA	34	Male	None	NA	Karnataka	No	NA	NA	Yes	Radio/ television,Social media (Twitter, Whatsapp, Facebook etc),Government source,Newspaper/Magazines,Internet	NA	Government source	Social media (Twitter, Whatsapp, Facebook etc)	Agree	None	None	Somewhat susceptible	Strongly agree	Strongly agree	Other, Specify	Already received the vaccine	Strongly agree	Strongly agree	No	Yes	No, I would accept ANY approved vaccine	NA	NA	NA	Disagree	Disagree	Disagree	NA	NA	Yes	NA	NA	NA	NA
287	2021-02-04 02:27:00	2021-02-04 02:32:00	Medical doctor	NA	NA	Private sector institution	Yes	Yes	Covishield (AstraZeneca/Oxford/Serum Institute) vaccine	NA	43	Male	Hypertension	NA	Karnataka	No	NA	NA	Yes	Government source,Journal articles,Newspaper/Magazines	NA	Journal articles	Social media (Twitter, Whatsapp, Facebook etc)	Strongly Agree	Less than 100	None	Somewhat susceptible	Strongly agree	Agree	Receive the vaccine as soon as it is available to me	NA	Agree	Agree	No	Yes	No, I would accept ANY approved vaccine	NA	NA	NA	Disagree	Neither agree nor disagree	Neither agree nor disagree	Yes	I don't know	Yes	No	No	No	Yes
288	2021-02-04 02:06:00	2021-02-04 03:10:00	Other, specify:	NA	Community Health Officer /MLHP	Public sector institution	Yes	Yes	Covishield (AstraZeneca/Oxford/Serum Institute) vaccine	NA	35	Male	None	NA	NA	Yes	Yes	No	No	Social media (Twitter, Whatsapp, Facebook etc),Government source	NA	NA	NA	Strongly Agree	Less than 100	76 - 100	Somewhat susceptible	Strongly agree	Strongly agree	Receive the vaccine as soon as it is available to me	NA	Strongly agree	Strongly agree	No	Yes	Yes, I would only accept the Covishield (AstraZeneca/Oxford/Serum Institute) vaccine	NA	NA	NA	Disagree	Disagree	Disagree	Yes	NA	NA	NA	NA	NA	NA
289	2021-02-04 03:14:00	2021-02-04 03:28:00	Medical doctor	NA	NA	Public sector institution	Yes	Yes	Covishield (AstraZeneca/Oxford/Serum Institute) vaccine	NA	48	Male	None	NA	Jammu and Kashmir	No	NA	NA	Yes	Radio/ television,Colleagues,Social media (Twitter, Whatsapp, Facebook etc),Government source,Journal articles,Newspaper/Magazines,Family members,Community members / Friends,Healthcare providers,Internet	NA	Journal articles	Government source	Strongly Agree	None	None	Somewhat susceptible	Agree	Agree	Other, Specify	received	Agree	Agree	No	Yes	N/A â€“ I have already received a vaccine	NA	Yes, I was only willing to accept the Covishield (AstraZeneca/Oxford/Serum Institute) vaccine	NA	Neither agree nor disagree	Neither agree nor disagree	Disagree	No	No	Yes	No	Yes	Yes	Yes
290	2021-02-04 00:48:00	2021-02-04 03:39:00	Other, specify:	NA	COMMUNITY HEALTH OFFICER	Public sector institution	Yes	No	NA	NA	31	Male	None	NA	Karnataka	No	NA	NA	Yes	Hospital website,Government source,Healthcare providers	NA	Hospital website	Colleagues	Agree	101 â€“ 250	I do not know	Very susceptible	Strongly agree	Strongly agree	Receive the vaccine as soon as it is available to me	NA	Strongly disagree	Strongly agree	No	Yes	Yes, I would only accept the Covishield (AstraZeneca/Oxford/Serum Institute) vaccine	NA	NA	NA	Strongly agree	Disagree	Strongly disagree	No	No	Yes	No	No	No	No
291	2021-02-04 01:07:00	2021-02-04 04:20:00	Other, specify:	NA	Community health officer	Public sector institution	Yes	Yes	Covishield (AstraZeneca/Oxford/Serum Institute) vaccine	NA	24	Female	None	NA	Karnataka	Yes	Yes	Yes	No	Social media (Twitter, Whatsapp, Facebook etc)	NA	NA	NA	Disagree	101 â€“ 250	None	Somewhat susceptible	Agree	Strongly agree	Wait until itâ€™s been available for 6 months, to see how it affects other people	NA	Agree	Agree	No	Yes	NA	NA	NA	NA	Disagree	Disagree	Disagree	Yes	I don't know	I don't know	Yes	No	I don't know	No
292	2021-02-04 00:07:00	2021-02-04 04:51:00	Medical doctor	NA	NA	Private sector institution	Yes	Yes	Covishield (AstraZeneca/Oxford/Serum Institute) vaccine	NA	46	Male	None	NA	Rajasthan	No	NA	NA	Yes	Radio/ television,Colleagues,Social media (Twitter, Whatsapp, Facebook etc),Journal articles,Internet	NA	Journal articles	Social media (Twitter, Whatsapp, Facebook etc)	Agree	250 â€“ 500	51 - 75	Extremely susceptible	Strongly agree	Agree	Other, Specify	Already received	Agree	Agree	No	Yes	N/A â€“ I have already received a vaccine	NA	Yes, I was only willing to accept the Covishield (AstraZeneca/Oxford/Serum Institute) vaccine	NA	Disagree	Disagree	Disagree	I don't know	I don't know	Yes	No	Yes	Yes	Yes
293	2021-02-04 06:03:00	2021-02-04 06:14:00	Registered Nurse	NA	NA	Public sector institution	No	No	NA	NA	29	Female	None	NA	Karnataka	No	NA	NA	Yes	Radio/ television	NA	Radio/ television	Family members	Strongly Agree	250 â€“ 500	None	Somewhat susceptible	Strongly agree	Strongly agree	Receive the vaccine as soon as it is available to me	NA	Strongly agree	Strongly agree	No	Yes	Yes, I would only accept the Covishield (AstraZeneca/Oxford/Serum Institute) vaccine	NA	NA	NA	Strongly disagree	Strongly disagree	Strongly disagree	NA	NA	Yes	NA	NA	NA	NA
294	2021-02-04 06:32:00	2021-02-04 06:43:00	Other, specify:	NA	Community health officer	Public sector institution	Yes	Yes	Covaxin (Bharat Biotech) vaccine	NA	24	Female	None	NA	Karnataka	No	NA	NA	Yes	Radio/ television,Hospital website,Social media (Twitter, Whatsapp, Facebook etc),Newspaper/Magazines,Family members,Community members / Friends,Healthcare providers,Internet	NA	Healthcare providers	I donâ€™t keep up to date	Agree	Less than 100	2022-01-25	Not very susceptible	Agree	Agree	Receive the vaccine as soon as it is available to me	NA	Agree	Agree	No	Yes	N/A â€“ I have already received a vaccine	NA	Yes, I was only willing to accept the Covaxin (Bharat Biotech) vaccine	NA	Disagree	Disagree	Disagree	Yes	No	Yes	No	No	No	Yes
295	2021-02-04 07:23:00	2021-02-04 07:30:00	Medical doctor	NA	NA	Public sector institution	Yes	Yes	Covishield (AstraZeneca/Oxford/Serum Institute) vaccine	NA	33	Female	None	NA	Tamil Nadu	No	NA	NA	Yes	Radio/ television,Colleagues,Journal articles,Newspaper/Magazines,Internet	NA	Government source	Newspaper/Magazines	Agree	Less than 100	2022-01-25	Somewhat susceptible	Agree	Agree	Only receive the vaccine if Iâ€™m required to for work	NA	Agree	Agree	No	Yes	Yes, I would only accept the Covaxin (Bharat Biotech) vaccine	NA	NA	NA	Disagree	Agree	Agree	Yes	Yes	Yes	No	Yes	Yes	Yes
296	2021-02-04 07:33:00	2021-02-04 07:39:00	Other, specify:	NA	MlHP /CHO	Public sector institution	Yes	Yes	Covishield (AstraZeneca/Oxford/Serum Institute) vaccine	NA	25	Female	None	NA	NA	No	NA	NA	NA	Social media (Twitter, Whatsapp, Facebook etc),Government source	NA	NA	NA	Strongly Agree	250 â€“ 500	51 - 75	Not very susceptible	Strongly agree	Strongly agree	Receive the vaccine as soon as it is available to me	NA	Strongly agree	Strongly agree	No	Yes	Yes, I would only accept the Covishield (AstraZeneca/Oxford/Serum Institute) vaccine	NA	NA	NA	Strongly agree	Agree	Disagree	Yes	Yes	Yes	No	I don't know	Yes	No
297	2021-02-04 07:41:00	2021-02-04 07:50:00	Other, specify:	NA	MLHP/CHO	Public sector institution	Yes	Yes	Covishield (AstraZeneca/Oxford/Serum Institute) vaccine	NA	NA	Male	None	NA	NA	Yes	No	No	No	Social media (Twitter, Whatsapp, Facebook etc),Government source	NA	NA	NA	Strongly Agree	Less than 100	51 - 75	Not at all susceptible	Strongly agree	Strongly agree	Receive the vaccine as soon as it is available to me	NA	Strongly agree	Strongly agree	No	Yes	Yes, I would only accept the Covishield (AstraZeneca/Oxford/Serum Institute) vaccine	NA	NA	NA	Agree	Agree	Agree	No	No	No	Yes	Yes	Yes	No
298	2021-02-04 08:34:00	2021-02-04 08:42:00	Registered Nurse	NA	NA	Public sector institution	Yes	Yes	Covaxin (Bharat Biotech) vaccine	NA	23	Female	None	NA	Karnataka	No	NA	NA	Yes	Radio/ television,Hospital website,Government source	NA	Hospital website	Hospital website	Agree	Less than 100	76 - 100	Somewhat susceptible	Strongly agree	Agree	Receive the vaccine as soon as it is available to me	NA	Agree	Agree	NA	Yes	Yes, I would only accept the Covaxin (Bharat Biotech) vaccine	NA	NA	NA	Agree	Agree	Agree	NA	Yes	NA	NA	NA	NA	NA
299	2021-02-04 08:34:00	2021-02-04 08:44:00	Other, specify:	NA	Community health officer	Public sector institution	Yes	No	NA	NA	32	Male	None	NA	Karnataka	Yes	No	No	No	Social media (Twitter, Whatsapp, Facebook etc),Government source	NA	Social media (Twitter, Whatsapp, Facebook etc)	Social media (Twitter, Whatsapp, Facebook etc)	Strongly Agree	101 â€“ 250	2022-01-25	Very susceptible	Strongly agree	Strongly agree	Only receive the vaccine if Iâ€™m required to for work	NA	Agree	Agree	No	No	No, I would NOT accept any currently approved vaccine	NA	NA	NA	Strongly disagree	Agree	Agree	Yes	No	Yes	No	No	No	No
300	2021-02-04 08:36:00	2021-02-04 08:46:00	Medical doctor	NA	NA	Public sector institution	Yes	No	NA	NA	69	Male	None	NA	Rajasthan	No	NA	NA	Yes	Radio/ television,Colleagues,Social media (Twitter, Whatsapp, Facebook etc),Government source,Journal articles,Newspaper/Magazines,Family members,Community members / Friends,Healthcare providers,Internet	NA	Colleagues	Social media (Twitter, Whatsapp, Facebook etc)	Neither agree nor disagree	None	None	Somewhat susceptible	Strongly agree	Agree	Wait until itâ€™s been available for 6 months, to see how it affects other people	NA	Agree	Agree	NA	Yes	Yes, I would only accept the Covishield (AstraZeneca/Oxford/Serum Institute) vaccine	NA	NA	NA	Neither agree nor disagree	Neither agree nor disagree	Strongly agree	I don't know	I don't know	Yes	No	Yes	Yes	Yes
301	2021-02-04 08:48:00	2021-02-04 09:00:00	Community Health Worker (ASHA, Anganwadi Worker, ANM)	NA	NA	Public sector institution	Yes	No	NA	NA	23	Female	None	NA	Karnataka	No	NA	NA	Yes	Colleagues,Hospital website,Social media (Twitter, Whatsapp, Facebook etc)	NA	Hospital website	Hospital website	Strongly Agree	None	51 - 75	Not very susceptible	Disagree	Agree	Wait until itâ€™s been available for 6 months, to see how it affects other people	NA	Agree	Agree	NA	I do not know / I would need more information	Yes, I would only accept the Covishield (AstraZeneca/Oxford/Serum Institute) vaccine	NA	NA	NA	Neither agree nor disagree	Neither agree nor disagree	Agree	I don't know	No	I don't know	Yes	NA	I don't know	I don't know
302	2021-02-04 09:15:00	2021-02-04 09:29:00	Community Health Worker (ASHA, Anganwadi Worker, ANM)	NA	NA	Public sector institution	Yes	Yes	Covishield (AstraZeneca/Oxford/Serum Institute) vaccine	NA	24	Female	None	NA	Karnataka	No	NA	NA	Yes	Radio/ television,Social media (Twitter, Whatsapp, Facebook etc),Government source,Newspaper/Magazines,Family members,Healthcare providers,Internet	NA	Radio/ television	Journal articles	Agree	Less than 100	26 - 50	Somewhat susceptible	Strongly agree	Strongly agree	I do not know	NA	Strongly agree	Strongly agree	No	Yes	Yes, I would only accept the Covishield (AstraZeneca/Oxford/Serum Institute) vaccine	NA	NA	NA	Agree	Neither agree nor disagree	Strongly disagree	Yes	No	Yes	Yes	No	Yes	No
303	2021-02-04 03:46:00	2021-02-04 10:14:00	Community Health Worker (ASHA, Anganwadi Worker, ANM)	NA	NA	Public sector institution	Yes	Yes	Covishield (AstraZeneca/Oxford/Serum Institute) vaccine	NA	30	Male	None	NA	Karnataka	Yes	Yes	Yes	Yes	Radio/ television	NA	Social media (Twitter, Whatsapp, Facebook etc)	Radio/ television	Neither agree nor disagree	Less than 100	I do not know	Somewhat susceptible	Strongly agree	N/A â€“ I do not work in a hospital/clinic setting	Receive the vaccine as soon as it is available to me	NA	Neither agree nor disagree	Neither agree nor disagree	Yes	Yes	Yes, I would only accept the Covishield (AstraZeneca/Oxford/Serum Institute) vaccine	NA	NA	NA	NA	Agree	Neither agree nor disagree	Yes	No	Yes	Yes	No	Yes	No
304	2021-02-04 10:42:00	2021-02-04 10:48:00	Other, specify:	NA	Dentist	Private sector institution	Yes	No	NA	NA	26	Female	None	NA	Maharashtra	NA	NA	NA	No	Social media (Twitter, Whatsapp, Facebook etc),Government source,Newspaper/Magazines,Internet	NA	Newspaper/Magazines	Community members / Friends	Agree	Less than 100	I do not know	Somewhat susceptible	Agree	Agree	I do not know	NA	Agree	Agree	No	I do not know / I would need more information	Yes, I would only accept the Covishield (AstraZeneca/Oxford/Serum Institute) vaccine	NA	NA	NA	Disagree	Agree	Disagree	NA	NA	Yes	Yes	NA	NA	Yes
305	2021-02-04 10:49:00	2021-02-04 10:57:00	Public health professional (epidemiologist, surveillance team member, data collector, etc.)	NA	NA	Public sector institution	Yes	No	NA	NA	42	Female	Hypertension	NA	Haryana	No	NA	NA	Yes	Government source,Journal articles,Newspaper/Magazines	NA	Journal articles	Social media (Twitter, Whatsapp, Facebook etc)	Strongly Agree	None	2022-01-25	Somewhat susceptible	Agree	Agree	Only receive the vaccine if Iâ€™m required to for work	NA	Neither agree nor disagree	Agree	No	Yes	No, I would accept ANY approved vaccine	NA	NA	NA	Disagree	Disagree	Neither agree nor disagree	No	No	Yes	No	Yes	No	Yes
306	2021-02-04 10:54:00	2021-02-04 11:05:00	Medical doctor	NA	NA	Public sector institution	Yes	No	NA	NA	53	Female	Diabetes Mellitus,Asthma	NA	Delhi (national capital territory)	Yes	Yes	No	Yes	Social media (Twitter, Whatsapp, Facebook etc)	NA	Journal articles	Newspaper/Magazines	Strongly Agree	Less than 100	2022-01-25	Somewhat susceptible	Agree	Agree	I do not know	NA	Strongly agree	Strongly agree	No	Yes	No, I would accept ANY approved vaccine	NA	NA	NA	Neither agree nor disagree	Neither agree nor disagree	Disagree	Yes	Yes	Yes	No	Yes	Yes	Yes
307	2021-02-04 10:53:00	2021-02-04 11:17:00	Other, specify:	NA	Community Health Officer	Public sector institution	Yes	Yes	Covishield (AstraZeneca/Oxford/Serum Institute) vaccine	NA	36	Male	None	NA	Karnataka	Yes	No	No	Yes	Hospital website,Government source,Healthcare providers,Internet	NA	NA	Government source	Strongly Agree	250 â€“ 500	2022-01-25	Very susceptible	Strongly agree	Strongly agree	Receive the vaccine as soon as it is available to me	NA	Agree	Agree	No	Yes	N/A â€“ I have already received a vaccine	NA	No, I was willing to accept ANY approved vaccine	NA	Agree	Neither agree nor disagree	Disagree	NA	NA	Yes	NA	NA	NA	NA
308	2021-02-04 11:10:00	2021-02-04 11:22:00	Registered Nurse	NA	NA	Public sector institution	Yes	Yes	Covishield (AstraZeneca/Oxford/Serum Institute) vaccine	NA	59	Female	Hypertension,Diabetes Mellitus	NA	Delhi (national capital territory)	No	NA	NA	Yes	Colleagues,Hospital website,Social media (Twitter, Whatsapp, Facebook etc),Government source,Newspaper/Magazines,Other, specify:	As m working in government sector and have worked on capacity building of MPo,PHN, Nursing Officers, ANMs and ASHAs along with lot of work in home isolation, containment zone preparation of Data base etc	Journal articles	Family members	Agree	Less than 100	I do not know	Somewhat susceptible	Strongly agree	Strongly agree	Only receive the vaccine if Iâ€™m required to for work	NA	Agree	Agree	No	Yes	Yes, I would only accept the Covishield (AstraZeneca/Oxford/Serum Institute) vaccine	NA	NA	NA	Disagree	Agree	Disagree	No	I don't know	Yes	I don't know	Yes	I don't know	Yes
309	2021-02-04 11:20:00	2021-02-04 11:30:00	Registered Nurse	NA	NA	Public sector institution	Yes	No	NA	NA	35	Female	None	NA	Delhi (national capital territory)	No	NA	NA	Yes	Radio/ television,Colleagues,Hospital website,Social media (Twitter, Whatsapp, Facebook etc),Government source,Journal articles,Newspaper/Magazines,Family members,Community members / Friends,Healthcare providers,Internet	NA	Government source	Social media (Twitter, Whatsapp, Facebook etc)	Agree	Less than 100	2022-01-25	Very susceptible	Strongly agree	Strongly agree	Other, Specify	Flu like symptoms & allergy. So will receive after recovery	Neither agree nor disagree	Neither agree nor disagree	NA	Yes	No, I would accept ANY approved vaccine	NA	NA	NA	Strongly disagree	Strongly agree	Strongly disagree	Yes	No	Yes	No	I don't know	No	Yes
310	2021-02-04 15:38:00	2021-02-04 15:43:00	Medical doctor	NA	NA	Public sector institution	Yes	Yes	Covishield (AstraZeneca/Oxford/Serum Institute) vaccine	NA	49	Female	None	NA	Madhya Pradesh	No	NA	NA	Yes	Social media (Twitter, Whatsapp, Facebook etc),Government source,Journal articles,Newspaper/Magazines	NA	Journal articles	Social media (Twitter, Whatsapp, Facebook etc)	Strongly Agree	Less than 100	2022-01-25	Somewhat susceptible	Strongly agree	Strongly agree	Receive the vaccine as soon as it is available to me	NA	Strongly agree	Strongly agree	NA	Yes	Yes, I would only accept the Covishield (AstraZeneca/Oxford/Serum Institute) vaccine	NA	NA	NA	Strongly disagree	Strongly disagree	Strongly disagree	Yes	No	Yes	Yes	Yes	No	Yes
311	2021-02-04 18:03:00	2021-02-04 18:15:00	Registered Nurse	NA	NA	Public sector institution	Yes	Yes	Covishield (AstraZeneca/Oxford/Serum Institute) vaccine	NA	33	Female	None	NA	Arunachal Pradesh	No	NA	NA	Yes	Social media (Twitter, Whatsapp, Facebook etc),Family members,Community members / Friends,Healthcare providers	NA	Social media (Twitter, Whatsapp, Facebook etc)	Colleagues	Strongly Agree	Less than 100	I do not know	Not very susceptible	Strongly agree	Agree	Other, Specify	Already received	Strongly agree	Strongly agree	No	Yes	N/A â€“ I have already received a vaccine	NA	No, I was not given a choice	NA	Disagree	Disagree	Disagree	Yes	No	Yes	Yes	Yes	Yes	Yes
312	2021-02-04 18:52:00	2021-02-04 19:16:00	Other, specify:	NA	Asha National trainer	Public sector institution	Yes	No	NA	NA	40	Female	None	NA	NA	No	NA	NA	Yes	Radio/ television,Colleagues,Hospital website,Social media (Twitter, Whatsapp, Facebook etc),Government source,Journal articles,Newspaper/Magazines,Family members,Community members / Friends,Internet	NA	NA	NA	Strongly Agree	Less than 100	None	Not very susceptible	Agree	Agree	Wait until itâ€™s been available for 6 months, to see how it affects other people	NA	Agree	Agree	No	Yes	Yes, I would only accept the Covaxin (Bharat Biotech) vaccine	NA	NA	NA	Agree	Disagree	Disagree	Yes	No	Yes	Yes	Yes	Yes	No
313	2021-02-04 20:49:00	2021-02-04 21:04:00	Medical doctor	NA	NA	Private sector institution	Yes	Yes	Covishield (AstraZeneca/Oxford/Serum Institute) vaccine	NA	48	Male	Asthma	NA	Tamil Nadu	No	NA	NA	Yes	Journal articles	NA	Journal articles	Internet	Agree	250 â€“ 500	I do not know	Very susceptible	Agree	Agree	Receive the vaccine as soon as it is available to me	NA	Agree	Strongly agree	No	Yes	N/A â€“ I have already received a vaccine	NA	No, I was not given a choice	NA	Disagree	Agree	Disagree	No	No	Yes	No	No	No	Yes
314	2021-02-04 21:03:00	2021-02-04 21:09:00	Medical doctor	NA	NA	Private sector institution	Yes	Yes	Covishield (AstraZeneca/Oxford/Serum Institute) vaccine	NA	32	Male	None	NA	Telangana	No	NA	NA	Yes	Internet	NA	Healthcare providers	Social media (Twitter, Whatsapp, Facebook etc)	Agree	101 â€“ 250	2022-01-25	Extremely susceptible	Strongly agree	Neither agree nor disagree	Receive the vaccine as soon as it is available to me	NA	Strongly agree	Strongly agree	No	Yes	No, I would accept ANY approved vaccine	NA	NA	NA	Agree	Agree	Disagree	No	No	Yes	No	No	No	Yes
315	2021-02-04 21:01:00	2021-02-04 21:09:00	Medical doctor	NA	NA	Private sector institution	Yes	Yes	Covishield (AstraZeneca/Oxford/Serum Institute) vaccine	NA	66	Female	Hypertension	NA	Kerala	No	NA	NA	Yes	Radio/ television,Hospital website,Journal articles,Newspaper/Magazines	NA	Journal articles	Community members / Friends	Agree	Less than 100	None	Not at all susceptible	Agree	Agree	Receive the vaccine as soon as it is available to me	NA	Neither agree nor disagree	Agree	NA	Yes	Yes, I would only accept the Covishield (AstraZeneca/Oxford/Serum Institute) vaccine	NA	NA	NA	Neither agree nor disagree	Agree	Neither agree nor disagree	Yes	I don't know	Yes	Yes	Yes	Yes	Yes
316	2021-02-04 21:03:00	2021-02-04 21:15:00	Registered Nurse	NA	NA	Public sector institution	Yes	No	NA	NA	59	Female	None	NA	Delhi (national capital territory)	Yes	Yes	Yes	Yes	Radio/ television,Colleagues,Social media (Twitter, Whatsapp, Facebook etc),Government source,Newspaper/Magazines,Family members,Healthcare providers	NA	Newspaper/Magazines	Social media (Twitter, Whatsapp, Facebook etc)	Strongly Agree	250 â€“ 500	26 - 50	Somewhat susceptible	Agree	Strongly agree	Receive the vaccine as soon as it is available to me	NA	Strongly agree	Strongly agree	No	Yes	No, I would accept ANY approved vaccine	NA	NA	NA	Disagree	Disagree	Disagree	Yes	Yes	Yes	Yes	No	No	Yes
317	2021-02-04 21:41:00	2021-02-04 21:48:00	Other, specify:	NA	Dentist	Private sector institution	Yes	No	NA	NA	46	Female	Diabetes Mellitus,Other, specify	Follicular dendritic cell sarcoma	Karnataka	No	NA	NA	Yes	Radio/ television,Colleagues,Social media (Twitter, Whatsapp, Facebook etc),Government source,Journal articles,Newspaper/Magazines,Healthcare providers,Internet	NA	Journal articles	Community members / Friends	Agree	None	None	Extremely susceptible	Strongly agree	Strongly agree	Other, Specify	Get the vaccine after chemotherapy	Strongly agree	Strongly agree	No	Yes	No, I would accept ANY approved vaccine	NA	NA	NA	Disagree	Disagree	Strongly disagree	No	No	No	No	No	No	No
318	2021-02-04 22:43:00	2021-02-04 22:52:00	Public health professional (epidemiologist, surveillance team member, data collector, etc.)	NA	NA	Public sector institution	Yes	Yes	Covishield (AstraZeneca/Oxford/Serum Institute) vaccine	NA	45	Male	None	NA	Jammu and Kashmir	NA	NA	NA	Yes	Internet	NA	Healthcare providers	Social media (Twitter, Whatsapp, Facebook etc)	Agree	Less than 100	2022-01-25	Somewhat susceptible	Agree	Agree	Receive the vaccine as soon as it is available to me	NA	Strongly agree	Strongly agree	NA	Yes	N/A â€“ I have already received a vaccine	NA	No, I was not given a choice	NA	Disagree	Disagree	Disagree	NA	NA	Yes	NA	NA	NA	NA
319	2021-02-04 22:54:00	2021-02-04 22:59:00	Medical doctor	NA	NA	Private sector institution	Yes	Yes	Covishield (AstraZeneca/Oxford/Serum Institute) vaccine	NA	44	Female	Diabetes Mellitus	NA	Punjab	No	NA	NA	Yes	Colleagues,Hospital website,Social media (Twitter, Whatsapp, Facebook etc),Government source,Journal articles,Newspaper/Magazines,Healthcare providers,Internet	NA	Journal articles	Community members / Friends	Strongly Agree	101 â€“ 250	2022-01-25	Very susceptible	Strongly agree	Agree	Other, Specify	Received already	Agree	Strongly agree	No	Yes	Yes, I would only accept the Covishield (AstraZeneca/Oxford/Serum Institute) vaccine	NA	NA	NA	Strongly disagree	Disagree	Strongly disagree	No	No	Yes	Yes	I don't know	No	Yes
320	2021-02-04 22:54:00	2021-02-04 23:01:00	Medical doctor	NA	NA	Public sector institution	Yes	Yes	Covishield (AstraZeneca/Oxford/Serum Institute) vaccine	NA	29	Female	None	NA	Jammu and Kashmir	No	NA	NA	Yes	Radio/ television,Colleagues,Social media (Twitter, Whatsapp, Facebook etc),Government source,Healthcare providers,Internet	NA	Internet	Social media (Twitter, Whatsapp, Facebook etc)	Strongly Agree	Less than 100	2022-01-25	Somewhat susceptible	Strongly agree	Strongly agree	Wait until itâ€™s been available for 6 months, to see how it affects other people	NA	Agree	NA	No	I do not know / I would need more information	N/A â€“ I have already received a vaccine	NA	No, I was not given a choice	NA	Neither agree nor disagree	NA	NA	NA	NA	Yes	NA	NA	NA	Yes
321	2021-02-04 23:02:00	2021-02-04 23:16:00	Public health professional (epidemiologist, surveillance team member, data collector, etc.)	NA	NA	Private sector institution	Yes	Yes	Covishield (AstraZeneca/Oxford/Serum Institute) vaccine	NA	38	Male	None	NA	Uttar Pradesh	Yes	No	No	Yes	Social media (Twitter, Whatsapp, Facebook etc),Government source,Journal articles,Community members / Friends,Healthcare providers,Internet	NA	Government source	Social media (Twitter, Whatsapp, Facebook etc)	Strongly Agree	More than 500	2022-01-25	Somewhat susceptible	Strongly agree	Strongly agree	Receive the vaccine as soon as it is available to me	NA	Strongly agree	Strongly agree	No	Yes	N/A â€“ I have already received a vaccine	NA	No, I was willing to accept ANY approved vaccine	NA	Strongly agree	Strongly agree	Strongly disagree	No	No	Yes	No	Yes	No	Yes
322	2021-02-04 23:17:00	2021-02-04 23:34:00	Registered Nurse	NA	NA	Public sector institution	Yes	Yes	Covishield (AstraZeneca/Oxford/Serum Institute) vaccine	NA	56	Female	Hypertension	NA	Andhra Pradesh	No	NA	NA	Yes	Government source	NA	NA	NA	Strongly Agree	Less than 100	2022-01-25	Not at all susceptible	Strongly agree	Neither agree nor disagree	Receive the vaccine as soon as it is available to me	NA	Strongly agree	NA	No	Yes	Yes, I would only accept the Covishield (AstraZeneca/Oxford/Serum Institute) vaccine	NA	NA	NA	Disagree	NA	NA	Yes	No	Yes	Yes	No	Yes	Yes
323	2021-02-04 23:56:00	2021-02-05 00:42:00	Non-Healthcare Frontline Worker, specify:	NA	NA	Private sector institution	Yes	No	NA	NA	NA	Female	None	NA	Karnataka	Yes	Yes	Yes	Yes	Radio/ television,Social media (Twitter, Whatsapp, Facebook etc),Newspaper/Magazines,Internet	NA	Newspaper/Magazines	Radio/ television	Agree	101 â€“ 250	2022-01-25	Very susceptible	Strongly agree	Strongly agree	Receive the vaccine as soon as it is available to me	NA	Agree	Neither agree nor disagree	Yes	Yes	Yes, I would only accept the Covaxin (Bharat Biotech) vaccine	NA	NA	NA	Agree	Disagree	Disagree	Yes	No	Yes	Yes	Yes	Yes	Yes
324	2021-02-05 02:55:00	2021-02-05 03:02:00	Public health professional (epidemiologist, surveillance team member, data collector, etc.)	NA	NA	Public sector institution	Yes	Yes	Covishield (AstraZeneca/Oxford/Serum Institute) vaccine	NA	33	Male	None	NA	Maharashtra	No	NA	NA	Yes	Social media (Twitter, Whatsapp, Facebook etc),Government source,Healthcare providers,Internet	NA	Government source	Other, specify:	Strongly Agree	Less than 100	2022-01-25	Somewhat susceptible	Strongly agree	Agree	Other, Specify	Already taken vaccine	Strongly agree	Agree	No	Yes	Yes, I would only accept the Covishield (AstraZeneca/Oxford/Serum Institute) vaccine	NA	NA	NA	Neither agree nor disagree	Disagree	Strongly disagree	No	No	Yes	No	Yes	Yes	Yes
325	2021-02-05 02:56:00	2021-02-05 03:07:00	Public health professional (epidemiologist, surveillance team member, data collector, etc.)	NA	NA	Public sector institution	Yes	No	NA	NA	28	Female	Hypertension	NA	Arunachal Pradesh	No	NA	NA	Yes	Social media (Twitter, Whatsapp, Facebook etc),Journal articles,Newspaper/Magazines,Internet	NA	Journal articles	Radio/ television	Agree	None	None	Somewhat susceptible	Neither agree nor disagree	Agree	Wait until itâ€™s been available for 6 months, to see how it affects other people	NA	Strongly disagree	Strongly disagree	NA	No	No, I would NOT accept any currently approved vaccine	NA	NA	NA	Strongly agree	Strongly agree	Neither agree nor disagree	NA	NA	NA	NA	NA	NA	NA
326	2021-02-05 03:01:00	2021-02-05 03:07:00	Public health professional (epidemiologist, surveillance team member, data collector, etc.)	NA	NA	Private sector institution	No	No	NA	NA	24	Female	None	NA	Rajasthan	No	NA	NA	Yes	Government source,Journal articles,Internet	NA	Journal articles	Social media (Twitter, Whatsapp, Facebook etc)	Agree	None	None	Somewhat susceptible	Agree	N/A â€“ I do not work in a hospital/clinic setting	Receive the vaccine as soon as it is available to me	NA	Agree	Agree	No	Yes	Yes, I would only accept the Covishield (AstraZeneca/Oxford/Serum Institute) vaccine	NA	NA	NA	Neither agree nor disagree	Agree	Disagree	No	No	Yes	Yes	Yes	No	Yes
327	2021-02-05 03:04:00	2021-02-05 03:08:00	Public health professional (epidemiologist, surveillance team member, data collector, etc.)	NA	NA	Public sector institution	Yes	Yes	Covishield (AstraZeneca/Oxford/Serum Institute) vaccine	NA	27	Female	None	NA	Madhya Pradesh	No	NA	NA	Yes	Colleagues,Social media (Twitter, Whatsapp, Facebook etc),Newspaper/Magazines,Family members,Community members / Friends,Healthcare providers,Internet	NA	Journal articles	Social media (Twitter, Whatsapp, Facebook etc)	Neither agree nor disagree	Less than 100	2022-01-25	Very susceptible	Agree	Agree	Receive the vaccine as soon as it is available to me	NA	Neither agree nor disagree	Strongly agree	No	Yes	No, I would NOT accept any currently approved vaccine	NA	NA	NA	Disagree	Disagree	Disagree	NA	NA	NA	NA	NA	NA	NA
328	2021-02-05 03:03:00	2021-02-05 03:09:00	Public health professional (epidemiologist, surveillance team member, data collector, etc.)	NA	NA	Private sector institution	Yes	No	NA	NA	27	Male	None	NA	Andhra Pradesh	No	NA	NA	Yes	Radio/ television,Newspaper/Magazines	NA	Government source	Community members / Friends	Agree	None	2022-01-25	Very susceptible	Agree	Strongly agree	Wait until itâ€™s been available for 6 months, to see how it affects other people	NA	Neither agree nor disagree	Neither agree nor disagree	No	I do not know / I would need more information	No, I would accept ANY approved vaccine	NA	NA	NA	Neither agree nor disagree	Neither agree nor disagree	Disagree	No	No	Yes	Yes	Yes	No	Yes
329	2021-02-05 03:01:00	2021-02-05 03:13:00	Medical doctor	NA	NA	Private sector institution	Yes	No	NA	NA	32	Female	Hypertension	NA	Maharashtra	No	NA	NA	Yes	Radio/ television,Colleagues,Government source,Journal articles,Newspaper/Magazines	NA	Journal articles	Social media (Twitter, Whatsapp, Facebook etc)	Strongly Agree	Less than 100	None	Somewhat susceptible	Agree	Agree	Only receive the vaccine if Iâ€™m required to for work	NA	Agree	NA	NA	I do not know / I would need more information	No, I would NOT accept any currently approved vaccine	NA	NA	NA	Strongly agree	Strongly agree	Strongly agree	I don't know	I don't know	I don't know	No	Yes	Yes	Yes
330	2021-02-05 03:08:00	2021-02-05 03:14:00	Public health professional (epidemiologist, surveillance team member, data collector, etc.)	NA	NA	Private sector institution	NA	No	NA	NA	27	Male	None	NA	Telangana	No	NA	NA	No	Hospital website,Social media (Twitter, Whatsapp, Facebook etc),Government source,Journal articles,Newspaper/Magazines,Community members / Friends,Healthcare providers,Internet	NA	Government source	I donâ€™t keep up to date	Strongly Agree	None	None	Not at all susceptible	Strongly agree	Agree	Receive the vaccine as soon as it is available to me	NA	Strongly agree	Agree	No	Yes	No, I would accept ANY approved vaccine	NA	NA	NA	Neither agree nor disagree	Neither agree nor disagree	Disagree	Yes	NA	NA	NA	NA	NA	NA
331	2021-02-05 03:11:00	2021-02-05 03:18:00	Registered Nurse	NA	NA	Public sector institution	No	No	NA	NA	NA	Female	None	NA	Meghalaya	No	NA	NA	Yes	Radio/ television,Social media (Twitter, Whatsapp, Facebook etc),Government source,Journal articles,Community members / Friends,Healthcare providers,Internet	NA	Government source	Community members / Friends	Agree	Less than 100	None	Somewhat susceptible	Agree	Agree	Receive the vaccine as soon as it is available to me	NA	Agree	Agree	No	Yes	Yes, I would only accept the Covaxin (Bharat Biotech) vaccine	NA	NA	NA	Disagree	Disagree	Disagree	Yes	No	Yes	Yes	Yes	Yes	Yes
332	2021-02-05 03:02:00	2021-02-05 03:25:00	Medical doctor	NA	NA	Public sector institution	Yes	Yes	Covaxin (Bharat Biotech) vaccine	NA	36	Male	None	NA	Andhra Pradesh	Yes	Yes	No	Yes	Hospital website,Government source,Healthcare providers	NA	Government source	Community members / Friends	Agree	250 â€“ 500	None	Very susceptible	Agree	Agree	Receive the vaccine as soon as it is available to me	NA	Agree	Neither agree nor disagree	No	Yes	N/A â€“ I have already received a vaccine	NA	No, I was willing to accept ANY approved vaccine	NA	Agree	Agree	Neither agree nor disagree	NA	NA	Yes	NA	NA	NA	NA
333	2021-02-05 03:18:00	2021-02-05 03:31:00	Public health professional (epidemiologist, surveillance team member, data collector, etc.)	NA	NA	Public sector institution	Yes	Yes	Covishield (AstraZeneca/Oxford/Serum Institute) vaccine	NA	43	Male	None	NA	NA	No	NA	NA	Yes	Colleagues,Hospital website,Government source,Journal articles,Newspaper/Magazines,Healthcare providers,Internet	NA	Government source	Radio/ television	Strongly Agree	101 â€“ 250	76 - 100	Very susceptible	Strongly agree	Strongly agree	Receive the vaccine as soon as it is available to me	NA	Agree	NA	No	Yes	No, I would accept ANY approved vaccine	NA	NA	NA	Disagree	Disagree	Disagree	No	No	Yes	No	Yes	Yes	Yes
334	2021-02-05 03:34:00	2021-02-05 03:38:00	Public health professional (epidemiologist, surveillance team member, data collector, etc.)	NA	NA	Private sector institution	No	No	NA	NA	26	Female	None	NA	Assam	NA	NA	NA	No	Radio/ television,Newspaper/Magazines,Internet	NA	Newspaper/Magazines	Social media (Twitter, Whatsapp, Facebook etc)	Agree	None	None	Not very susceptible	Strongly agree	Strongly agree	Receive the vaccine as soon as it is available to me	NA	Strongly agree	Strongly agree	No	Yes	Yes, I would only accept the Covishield (AstraZeneca/Oxford/Serum Institute) vaccine	NA	NA	NA	Disagree	Disagree	Disagree	NA	NA	Yes	NA	NA	NA	NA
335	2021-02-05 03:36:00	2021-02-05 03:54:00	Public health professional (epidemiologist, surveillance team member, data collector, etc.)	NA	NA	Public sector institution	Yes	Yes	Covishield (AstraZeneca/Oxford/Serum Institute) vaccine	NA	56	Male	Diabetes Mellitus	NA	Andhra Pradesh	Yes	Yes	No	Yes	Radio/ television,Colleagues,Social media (Twitter, Whatsapp, Facebook etc),Government source,Journal articles,Newspaper/Magazines,Healthcare providers,Internet	NA	Government source	Social media (Twitter, Whatsapp, Facebook etc)	Strongly Agree	None	None	Very susceptible	Strongly agree	N/A â€“ I do not work in a hospital/clinic setting	Other, Specify	not applicable. already received	Agree	Agree	No	Yes	N/A â€“ I have already received a vaccine	NA	No, I was not given a choice	NA	Disagree	Strongly disagree	Strongly disagree	NA	NA	Yes	NA	No	No	Yes
336	2021-02-05 04:22:00	2021-02-05 04:37:00	Public health professional (epidemiologist, surveillance team member, data collector, etc.)	NA	NA	Private sector institution	Yes	Yes	Covishield (AstraZeneca/Oxford/Serum Institute) vaccine	NA	28	Female	None	NA	Uttar Pradesh	Yes	Yes	No	Yes	Colleagues,Social media (Twitter, Whatsapp, Facebook etc),Government source,Journal articles,Newspaper/Magazines,Internet	NA	Journal articles	Internet	Strongly Agree	None	None	Not very susceptible	Strongly agree	Strongly agree	Receive the vaccine as soon as it is available to me	NA	Strongly agree	Strongly agree	No	Yes	N/A â€“ I have already received a vaccine	NA	No, I was not given a choice	NA	Disagree	Disagree	Disagree	No	No	Yes	No	No	No	Yes
337	2021-02-05 04:47:00	2021-02-05 05:05:00	Public health professional (epidemiologist, surveillance team member, data collector, etc.)	NA	NA	Public sector institution	Yes	Yes	Covishield (AstraZeneca/Oxford/Serum Institute) vaccine	NA	32	Male	None	NA	Gujarat	No	NA	NA	No	Radio/ television,Colleagues,Hospital website,Social media (Twitter, Whatsapp, Facebook etc),Government source,Journal articles,Newspaper/Magazines,Community members / Friends,Healthcare providers,Internet	NA	Healthcare providers	Healthcare providers	Strongly Agree	None	2022-01-25	Not very susceptible	Strongly agree	Agree	Definitely not receive it	NA	Strongly agree	Strongly agree	No	No	Yes, I would only accept the Covaxin (Bharat Biotech) vaccine	NA	NA	NA	Agree	Agree	Agree	Yes	Yes	Yes	Yes	Yes	Yes	No
338	2021-02-05 05:31:00	2021-02-05 05:37:00	Medical doctor	NA	NA	Public sector institution	No	No	NA	NA	70	Female	Hypertension	NA	Delhi (national capital territory)	No	NA	NA	Yes	Hospital website,Government source,Journal articles,Healthcare providers	NA	Journal articles	Social media (Twitter, Whatsapp, Facebook etc)	Agree	None	None	Not very susceptible	Agree	N/A â€“ I do not work in a hospital/clinic setting	Receive the vaccine as soon as it is available to me	NA	Strongly agree	Strongly agree	No	I do not know / I would need more information	Yes, I would only accept the Covishield (AstraZeneca/Oxford/Serum Institute) vaccine	NA	NA	NA	Agree	Disagree	Disagree	No	Yes	Yes	No	No	Yes	Yes
339	2021-02-05 05:43:00	2021-02-05 05:52:00	Medical doctor	NA	NA	Public sector institution	Yes	Yes	Covishield (AstraZeneca/Oxford/Serum Institute) vaccine	NA	48	Female	None	NA	Andhra Pradesh	No	NA	NA	Yes	Social media (Twitter, Whatsapp, Facebook etc),Government source,Internet	NA	Government source	Healthcare providers	Agree	101 â€“ 250	I do not know	Not very susceptible	Strongly agree	Strongly agree	Receive the vaccine as soon as it is available to me	NA	Strongly agree	Agree	No	Yes	Yes, I would only accept the Covishield (AstraZeneca/Oxford/Serum Institute) vaccine	NA	NA	NA	Disagree	Neither agree nor disagree	Disagree	Yes	NA	NA	NA	NA	NA	NA
340	2021-02-05 06:10:00	2021-02-05 06:26:00	Medical doctor	NA	NA	Public sector institution	Yes	Yes	Covaxin (Bharat Biotech) vaccine	NA	38	Male	None	NA	Bihar	NA	NA	NA	Yes	Radio/ television,Hospital website,Government source,Healthcare providers,Internet	NA	Government source	Social media (Twitter, Whatsapp, Facebook etc)	Agree	More than 500	2022-01-25	Somewhat susceptible	Agree	Agree	Receive the vaccine as soon as it is available to me	NA	Agree	Strongly agree	No	Yes	N/A â€“ I have already received a vaccine	NA	No, I was willing to accept ANY approved vaccine	NA	Disagree	Disagree	Strongly disagree	I don't know	I don't know	Yes	I don't know	No	No	Yes
341	2021-02-05 06:26:00	2021-02-05 06:30:00	Public health professional (epidemiologist, surveillance team member, data collector, etc.)	NA	NA	Private sector institution	Yes	Yes	Covishield (AstraZeneca/Oxford/Serum Institute) vaccine	NA	32	Female	None	NA	Karnataka	No	NA	NA	Yes	Radio/ television,Newspaper/Magazines	NA	Government source	Social media (Twitter, Whatsapp, Facebook etc)	Agree	250 â€“ 500	More than 100	Very susceptible	Agree	Strongly agree	Receive the vaccine as soon as it is available to me	NA	Agree	Agree	No	Yes	No, I would accept ANY approved vaccine	NA	NA	NA	Disagree	Disagree	Disagree	No	No	Yes	No	No	No	Yes
342	2021-02-05 06:47:00	2021-02-05 06:56:00	Public health professional (epidemiologist, surveillance team member, data collector, etc.)	NA	NA	Public sector institution	Yes	Yes	Covishield (AstraZeneca/Oxford/Serum Institute) vaccine	NA	37	Male	None	NA	Rajasthan	Yes	Yes	No	Yes	Government source,Newspaper/Magazines,Internet	NA	Government source	Social media (Twitter, Whatsapp, Facebook etc)	Agree	Less than 100	None	Very susceptible	Strongly agree	Strongly agree	Receive the vaccine as soon as it is available to me	NA	Strongly agree	Strongly agree	No	Yes	N/A â€“ I have already received a vaccine	NA	Yes, I was only willing to accept the Covishield (AstraZeneca/Oxford/Serum Institute) vaccine	NA	Strongly disagree	Strongly disagree	Strongly disagree	No	No	Yes	No	Yes	No	Yes
343	2021-02-05 06:45:00	2021-02-05 06:56:00	Medical doctor	NA	NA	Public sector institution	Yes	Yes	Covishield (AstraZeneca/Oxford/Serum Institute) vaccine	NA	52	Female	Hypertension,Diabetes Mellitus,Cardiovascular Disease,Asthma	NA	West Bengal	Yes	Yes	Yes	No	I donâ€™t keep up to date	NA	I donâ€™t keep up to date	Social media (Twitter, Whatsapp, Facebook etc)	Strongly Disagree	Less than 100	2022-01-25	Extremely susceptible	Strongly disagree	Strongly disagree	Receive the vaccine as soon as it is available to me	NA	Neither agree nor disagree	Neither agree nor disagree	No	Yes	N/A â€“ I have already received a vaccine	NA	No, I was not given a choice	NA	Strongly disagree	Strongly disagree	Strongly disagree	No	Yes	Yes	I don't know	I don't know	I don't know	I don't know
344	2021-01-29 07:40:00	2021-01-29 07:48:00	Medical doctor	NA	NA	Private sector institution	Yes	Yes	Covishield (AstraZeneca/Oxford/Serum Institute) vaccine	NA	35	Female	Asthma	NA	West Bengal	Yes	No	No	Yes	Newspaper/Magazines,Family members,Community members / Friends	NA	Newspaper/Magazines	Community members / Friends	Agree	Less than 100	2022-01-25	Somewhat susceptible	Agree	Agree	Receive the vaccine as soon as it is available to me	NA	Strongly agree	Strongly agree	No	Yes	Yes, I would only accept the Covishield (AstraZeneca/Oxford/Serum Institute) vaccine	NA	NA	NA	NA	NA	NA	NA	NA	NA	NA	NA	NA	NA
345	2021-02-04 22:15:00	2021-02-05 09:40:00	Other, specify:	NA	COMMUNITY HEALTH OFFICER	Public sector institution	NA	Yes	Covishield (AstraZeneca/Oxford/Serum Institute) vaccine	NA	33	Male	None	NA	Karnataka	No	NA	NA	NA	Social media (Twitter, Whatsapp, Facebook etc)	NA	Social media (Twitter, Whatsapp, Facebook etc)	Social media (Twitter, Whatsapp, Facebook etc)	Agree	Less than 100	26 - 50	Somewhat susceptible	Agree	Agree	Receive the vaccine as soon as it is available to me	NA	Agree	Agree	No	Yes	N/A â€“ I have already received a vaccine	NA	Yes, I was only willing to accept the Covishield (AstraZeneca/Oxford/Serum Institute) vaccine	NA	Agree	Agree	Disagree	Yes	Yes	Yes	Yes	Yes	Yes	Yes
346	2021-02-05 18:24:00	2021-02-05 18:32:00	Community Health Worker (ASHA, Anganwadi Worker, ANM)	NA	NA	Public sector institution	Yes	Yes	Covaxin (Bharat Biotech) vaccine	NA	30	Male	None	NA	Karnataka	No	NA	NA	No	Hospital website	NA	Hospital website	Journal articles	Agree	Less than 100	I do not know	Not very susceptible	Agree	Agree	Receive the vaccine as soon as it is available to me	NA	Strongly agree	Strongly agree	No	Yes	Yes, I would only accept the Covaxin (Bharat Biotech) vaccine	NA	NA	NA	Agree	Agree	Agree	Yes	NA	Yes	Yes	No	NA	NA
347	2021-02-05 19:59:00	2021-02-05 20:07:00	Registered Nurse	NA	NA	Private sector institution	No	No	NA	NA	61	Female	Hypertension	NA	Karnataka	No	NA	NA	Yes	Colleagues,Social media (Twitter, Whatsapp, Facebook etc),Journal articles,Family members,Healthcare providers,Internet	NA	Family members	Social media (Twitter, Whatsapp, Facebook etc)	Agree	None	2022-01-25	Very susceptible	Agree	N/A â€“ I do not work in a hospital/clinic setting	Receive the vaccine as soon as it is available to me	NA	Neither agree nor disagree	Strongly agree	No	Yes	Yes, I would only accept the Covishield (AstraZeneca/Oxford/Serum Institute) vaccine	NA	NA	NA	Agree	Disagree	Disagree	No	No	Yes	No	No	Yes	Yes
348	2021-02-06 00:18:00	2021-02-06 00:25:00	Other, specify:	NA	Pharmacist	Private sector institution	No	No	NA	NA	44	Male	Hypertension	NA	Delhi (national capital territory)	No	NA	NA	No	Radio/ television,Government source,Healthcare providers,Internet	NA	Healthcare providers	I donâ€™t keep up to date	Agree	None	None	Not very susceptible	Agree	Agree	Wait until itâ€™s been available for 6 months, to see how it affects other people	NA	Strongly agree	Agree	NA	No	Yes, but I am waiting for a different vaccine to be approved. Specify product:	British American Tobacco company	NA	NA	Disagree	Disagree	Agree	Yes	I don't know	Yes	No	Yes	No	Yes
349	2021-02-06 00:22:00	2021-02-06 00:48:00	Public health professional (epidemiologist, surveillance team member, data collector, etc.)	NA	NA	Public sector institution	Yes	Yes	Covishield (AstraZeneca/Oxford/Serum Institute) vaccine	NA	33	Male	None	NA	Telangana	No	NA	NA	Yes	Healthcare providers	NA	Healthcare providers	Healthcare providers	Strongly Agree	Less than 100	2022-01-25	Not at all susceptible	Strongly agree	Strongly agree	Only receive the vaccine if Iâ€™m required to for work	NA	Strongly agree	Strongly agree	No	Yes	Yes, I would only accept the Covaxin (Bharat Biotech) vaccine	NA	NA	NA	Strongly agree	Strongly agree	Strongly agree	Yes	No	Yes	Yes	Yes	Yes	Yes
350	2021-02-06 04:01:00	2021-02-06 04:28:00	Medical doctor	NA	NA	Private sector institution	Yes	Yes	Covishield (AstraZeneca/Oxford/Serum Institute) vaccine	NA	60	Female	None	NA	Kerala	No	NA	NA	Yes	Radio/ television,Newspaper/Magazines,Healthcare providers,Internet	NA	Healthcare providers	Radio/ television	Agree	NA	2022-01-25	Not very susceptible	Agree	Agree	Receive the vaccine as soon as it is available to me	NA	Agree	NA	No	Yes	N/A â€“ I have already received a vaccine	NA	No, I was willing to accept ANY approved vaccine	NA	Disagree	Neither agree nor disagree	Disagree	I don't know	I don't know	I don't know	I don't know	I don't know	Yes	I don't know
351	2021-02-06 05:48:00	2021-02-06 05:56:00	Medical doctor	NA	NA	Public sector institution	NA	No	NA	NA	27	Female	Other, specify	Severe hypotension , malnutrition	Gujarat	NA	NA	NA	Yes	Government source	NA	Journal articles	Colleagues	Neither agree nor disagree	Less than 100	I do not know	Somewhat susceptible	Strongly agree	Agree	Wait until itâ€™s been available for 6 months, to see how it affects other people	NA	Neither agree nor disagree	Agree	NA	I do not know / I would need more information	Yes, I would only accept the Covishield (AstraZeneca/Oxford/Serum Institute) vaccine	NA	NA	NA	Neither agree nor disagree	Agree	Disagree	Yes	Yes	Yes	No	Yes	Yes	Yes
352	2021-02-06 06:54:00	2021-02-06 07:06:00	Other, specify:	NA	Associate professor	Private sector institution	Yes	No	NA	NA	37	Female	None	NA	Andhra Pradesh	No	NA	NA	Yes	Radio/ television,Colleagues,Hospital website,Social media (Twitter, Whatsapp, Facebook etc),Newspaper/Magazines,Community members / Friends,Healthcare providers,Internet	NA	Healthcare providers	Colleagues	Agree	None	None	Not at all susceptible	Strongly agree	Strongly agree	Receive the vaccine as soon as it is available to me	NA	Strongly agree	Agree	No	I do not know / I would need more information	Yes, I would only accept the Covaxin (Bharat Biotech) vaccine	NA	NA	NA	Disagree	Disagree	Disagree	Yes	No	Yes	Yes	No	I don't know	I don't know
353	2021-02-06 07:24:00	2021-02-06 07:32:00	Medical doctor	NA	NA	Private sector institution	Yes	Yes	Covishield (AstraZeneca/Oxford/Serum Institute) vaccine	NA	36	Female	None	NA	Karnataka	NA	NA	NA	Yes	Radio/ television,Hospital website,Government source,Journal articles,Newspaper/Magazines,Family members,Healthcare providers,Internet	NA	Government source	Social media (Twitter, Whatsapp, Facebook etc)	Strongly Agree	Less than 100	2022-01-25	Somewhat susceptible	Strongly agree	Strongly agree	Receive the vaccine as soon as it is available to me	NA	Agree	Agree	No	Yes	N/A â€“ I have already received a vaccine	NA	No, I was willing to accept ANY approved vaccine	NA	Neither agree nor disagree	Neither agree nor disagree	Strongly disagree	No	No	Yes	No	No	Yes	Yes
354	2021-02-06 07:48:00	2021-02-06 08:00:00	Medical doctor	NA	NA	Public sector institution	Yes	Yes	Covishield (AstraZeneca/Oxford/Serum Institute) vaccine	NA	38	Male	None	NA	Gujarat	No	NA	NA	Yes	Government source,Journal articles,Internet	NA	Journal articles	Social media (Twitter, Whatsapp, Facebook etc)	Agree	Less than 100	2022-01-25	Not very susceptible	Agree	Strongly agree	Receive the vaccine as soon as it is available to me	NA	Agree	Agree	No	Yes	N/A â€“ I have already received a vaccine	NA	No, I was willing to accept ANY approved vaccine	NA	Disagree	Agree	Strongly disagree	No	No	Yes	No	No	Yes	Yes
355	2021-01-30 10:07:00	2021-01-30 10:14:00	Medical doctor	NA	NA	Private sector institution	Yes	Yes	Covishield (AstraZeneca/Oxford/Serum Institute) vaccine	NA	67	Male	None	NA	West Bengal	No	NA	NA	Yes	Radio/ television,Colleagues,Social media (Twitter, Whatsapp, Facebook etc),Government source,Journal articles,Newspaper/Magazines,Community members / Friends,Healthcare providers,Internet	NA	Government source	Radio/ television	Neither agree nor disagree	Less than 100	2022-01-25	Somewhat susceptible	Strongly agree	Strongly agree	Receive the vaccine as soon as it is available to me	NA	Disagree	Strongly agree	No	Yes	N/A â€“ I have already received a vaccine	NA	NA	NA	NA	NA	NA	NA	NA	NA	NA	NA	NA	NA
356	2021-02-06 07:26:00	2021-02-06 11:01:00	Medical doctor	NA	NA	Public sector institution	Yes	Yes	Covishield (AstraZeneca/Oxford/Serum Institute) vaccine	NA	36	Male	None	NA	Gujarat	NA	NA	NA	Yes	I donâ€™t keep up to date	NA	I donâ€™t keep up to date	Government source	Strongly Agree	Less than 100	2022-01-25	Somewhat susceptible	Strongly agree	Strongly agree	Receive the vaccine as soon as it is available to me	NA	Neither agree nor disagree	Neither agree nor disagree	No	Yes	Yes, I would only accept the Covishield (AstraZeneca/Oxford/Serum Institute) vaccine	NA	NA	NA	Disagree	Disagree	Strongly disagree	Yes	No	Yes	Yes	Yes	Yes	Yes
357	2021-02-06 11:05:00	2021-02-06 11:11:00	Medical doctor	NA	NA	Public sector institution	Yes	No	NA	NA	40	Male	None	NA	Gujarat	No	NA	NA	Yes	Radio/ television,Colleagues,Social media (Twitter, Whatsapp, Facebook etc),Government source,Family members,Community members / Friends	NA	Government source	Newspaper/Magazines	Strongly Disagree	None	None	Not at all susceptible	Strongly agree	Neither agree nor disagree	Receive the vaccine as soon as it is available to me	NA	Strongly disagree	Neither agree nor disagree	NA	No	Yes, but I am waiting for a different vaccine to be approved. Specify product:	NA	NA	NA	Disagree	NA	Neither agree nor disagree	NA	NA	I don't know	No	NA	I don't know	NA
358	2021-02-06 11:07:00	2021-02-06 11:11:00	Medical doctor	NA	NA	Public sector institution	Yes	Yes	Covishield (AstraZeneca/Oxford/Serum Institute) vaccine	NA	38	Male	Hypertension	NA	NA	No	NA	NA	Yes	Colleagues,Hospital website,Social media (Twitter, Whatsapp, Facebook etc),Government source,Journal articles,Newspaper/Magazines,Family members,Community members / Friends	NA	Government source	Government source	Agree	101 â€“ 250	51 - 75	Very susceptible	Strongly agree	Agree	Wait until itâ€™s been available for 6 months, to see how it affects other people	NA	Agree	Agree	No	Yes	Yes, I would only accept the Covishield (AstraZeneca/Oxford/Serum Institute) vaccine	NA	NA	NA	Neither agree nor disagree	Neither agree nor disagree	Neither agree nor disagree	NA	NA	NA	Yes	NA	NA	NA
359	2021-02-06 11:09:00	2021-02-06 11:18:00	Medical doctor	NA	NA	Public sector institution	Yes	No	NA	NA	36	Female	Diabetes Mellitus	NA	NA	Yes	Yes	Yes	Yes	Social media (Twitter, Whatsapp, Facebook etc),Government source	NA	NA	NA	Strongly Agree	None	I do not know	Very susceptible	Strongly agree	Agree	Other, Specify	I want to take but breastfeeding continued so cant take	Agree	Agree	No	Yes	Yes, I would only accept the Covishield (AstraZeneca/Oxford/Serum Institute) vaccine	NA	NA	NA	Disagree	Disagree	Disagree	Yes	No	Yes	No	No	No	No
360	2021-02-06 11:30:00	2021-02-06 11:38:00	Medical doctor	NA	NA	Public sector institution	Yes	Yes	Covishield (AstraZeneca/Oxford/Serum Institute) vaccine	NA	37	Male	None	NA	Gujarat	NA	NA	NA	Yes	Colleagues,Government source,Healthcare providers,Internet	NA	Government source	Community members / Friends	Strongly Agree	Less than 100	I do not know	Very susceptible	Strongly agree	Strongly agree	Receive the vaccine as soon as it is available to me	NA	Neither agree nor disagree	Agree	No	Yes	N/A â€“ I have already received a vaccine	NA	No, I was willing to accept ANY approved vaccine	NA	Disagree	Disagree	Disagree	No	No	Yes	No	No	No	Yes
361	2021-02-06 17:39:00	2021-02-06 17:46:00	Medical doctor	NA	NA	Private sector institution	Yes	Yes	Covishield (AstraZeneca/Oxford/Serum Institute) vaccine	NA	35	Female	None	NA	Karnataka	No	NA	NA	Yes	Radio/ television,Colleagues,Social media (Twitter, Whatsapp, Facebook etc),Government source,Journal articles,Newspaper/Magazines,Healthcare providers,Internet	NA	Government source	Social media (Twitter, Whatsapp, Facebook etc)	Strongly Agree	Less than 100	I do not know	Somewhat susceptible	Strongly agree	Strongly agree	Receive the vaccine as soon as it is available to me	NA	Strongly agree	Strongly agree	No	Yes	N/A â€“ I have already received a vaccine	NA	No, I was willing to accept ANY approved vaccine	NA	Strongly disagree	Disagree	Disagree	Yes	No	Yes	No	No	No	Yes
362	2021-02-06 19:07:00	2021-02-06 19:27:00	Other, specify:	NA	Community Health officer (MLHP)	Public sector institution	Yes	Yes	Covishield (AstraZeneca/Oxford/Serum Institute) vaccine	NA	33	Male	Other, specify	Kidney stones	NA	No	NA	NA	Yes	Government source,Healthcare providers,Internet	NA	NA	NA	Strongly Agree	Less than 100	None	Not at all susceptible	Strongly agree	Strongly agree	Receive the vaccine as soon as it is available to me	NA	Strongly agree	Strongly agree	No	Yes	N/A â€“ I have already received a vaccine	NA	No, I was willing to accept ANY approved vaccine	NA	Disagree	Agree	Strongly disagree	I don't know	I don't know	Yes	No	Yes	I don't know	No
363	2021-02-06 18:24:00	2021-02-06 19:37:00	Medical doctor	NA	NA	Public sector institution	Yes	Yes	Covishield (AstraZeneca/Oxford/Serum Institute) vaccine	NA	39	Female	None	NA	Karnataka	No	NA	NA	Yes	Government source,Newspaper/Magazines,Internet	NA	Government source	Social media (Twitter, Whatsapp, Facebook etc)	Agree	101 â€“ 250	None	Somewhat susceptible	Strongly agree	Agree	Receive the vaccine as soon as it is available to me	NA	Agree	Agree	No	Yes	No, I would accept ANY approved vaccine	NA	NA	NA	Disagree	Agree	Agree	No	No	Yes	No	Yes	No	Yes
364	2021-01-30 21:38:00	2021-01-30 21:41:00	Public health professional (epidemiologist, surveillance team member, data collector, etc.)	NA	NA	Private sector institution	Yes	Yes	Covishield (AstraZeneca/Oxford/Serum Institute) vaccine	NA	25	Female	None	NA	Maharashtra	No	NA	NA	Yes	Radio/ television,Colleagues,Hospital website,Social media (Twitter, Whatsapp, Facebook etc),Government source,Journal articles,Newspaper/Magazines,Community members / Friends,Healthcare providers	NA	Government source	Social media (Twitter, Whatsapp, Facebook etc)	Strongly Agree	101 â€“ 250	2022-01-25	Somewhat susceptible	Strongly agree	Strongly agree	Receive the vaccine as soon as it is available to me	NA	Strongly agree	Strongly agree	No	Yes	Yes, I would only accept the Covishield (AstraZeneca/Oxford/Serum Institute) vaccine	NA	NA	NA	NA	NA	NA	NA	NA	NA	NA	NA	NA	NA
365	2021-02-06 23:20:00	2021-02-06 23:29:00	Medical doctor	NA	NA	Public sector institution	Yes	Yes	Covishield (AstraZeneca/Oxford/Serum Institute) vaccine	NA	42	Female	None	NA	Gujarat	Yes	Yes	No	Yes	Radio/ television,Colleagues,Social media (Twitter, Whatsapp, Facebook etc),Newspaper/Magazines,Community members / Friends,Internet	NA	Radio/ television	Social media (Twitter, Whatsapp, Facebook etc)	Strongly Agree	Less than 100	2022-01-25	Very susceptible	Strongly agree	Strongly agree	Receive the vaccine as soon as it is available to me	NA	Strongly agree	Agree	No	Yes	Yes, I would only accept the Covishield (AstraZeneca/Oxford/Serum Institute) vaccine	NA	NA	NA	Agree	NA	NA	I don't know	NA	NA	NA	NA	NA	NA
366	2021-02-06 23:51:00	2021-02-07 00:09:00	Medical doctor	NA	NA	Public sector institution	Yes	Yes	Covishield (AstraZeneca/Oxford/Serum Institute) vaccine	NA	38	Male	Hypertension	NA	NA	No	NA	NA	Yes	Government source	NA	Government source	Community members / Friends	Strongly Agree	250 â€“ 500	76 - 100	Extremely susceptible	Strongly agree	Strongly agree	Other, Specify	Already received	Strongly agree	Strongly agree	No	Yes	N/A â€“ I have already received a vaccine	NA	No, I was willing to accept ANY approved vaccine	NA	Disagree	Disagree	Strongly disagree	No	No	No	No	No	No	Yes
367	2021-02-07 00:10:00	2021-02-07 00:19:00	Medical doctor	NA	NA	Public sector institution	Yes	Yes	Covishield (AstraZeneca/Oxford/Serum Institute) vaccine	NA	34	Male	None	NA	Gujarat	No	NA	NA	Yes	Radio/ television,Colleagues,Government source,Newspaper/Magazines	NA	Government source	Community members / Friends	Agree	Less than 100	2022-01-25	Somewhat susceptible	Strongly agree	Strongly agree	Receive the vaccine as soon as it is available to me	NA	Strongly agree	Strongly agree	No	Yes	N/A â€“ I have already received a vaccine	NA	No, I was willing to accept ANY approved vaccine	NA	Strongly disagree	Disagree	Strongly disagree	Yes	Yes	Yes	Yes	No	I don't know	Yes
368	2021-02-07 00:41:00	2021-02-07 00:54:00	Registered Nurse	NA	NA	Public sector institution	Yes	Yes	Covishield (AstraZeneca/Oxford/Serum Institute) vaccine	NA	45	Female	None	NA	Rajasthan	No	NA	NA	No	Radio/ television,Newspaper/Magazines	NA	NA	NA	Agree	Less than 100	2022-01-25	Not very susceptible	Agree	Agree	Receive the vaccine as soon as it is available to me	NA	Neither agree nor disagree	Strongly agree	No	Yes	Yes, I would only accept the Covishield (AstraZeneca/Oxford/Serum Institute) vaccine	NA	NA	NA	Disagree	Strongly disagree	Agree	Yes	NA	I don't know	Yes	I don't know	I don't know	No
369	2021-02-07 02:06:00	2021-02-07 02:14:00	Medical doctor	NA	NA	Public sector institution	Yes	Yes	Covishield (AstraZeneca/Oxford/Serum Institute) vaccine	NA	40	Female	None	NA	Gujarat	No	NA	NA	Yes	Hospital website,Social media (Twitter, Whatsapp, Facebook etc),Journal articles,Newspaper/Magazines	NA	Government source	Social media (Twitter, Whatsapp, Facebook etc)	Agree	101 â€“ 250	None	Somewhat susceptible	Agree	Agree	Receive the vaccine as soon as it is available to me	NA	Agree	Strongly agree	No	Yes	No, I would accept ANY approved vaccine	NA	NA	NA	Disagree	Disagree	Disagree	No	NA	NA	No	NA	No	I don't know
370	2021-02-07 04:15:00	2021-02-07 04:57:00	Medical doctor	NA	NA	Private sector institution	Yes	Yes	Covishield (AstraZeneca/Oxford/Serum Institute) vaccine	NA	70	Male	Hypertension,Diabetes Mellitus	NA	Gujarat	No	NA	NA	No	Government source	NA	Government source	Government source	Agree	Less than 100	I do not know	Not at all susceptible	Strongly agree	Strongly agree	Receive the vaccine as soon as it is available to me	NA	Strongly agree	Strongly agree	No	Yes	Yes, I would only accept the Covishield (AstraZeneca/Oxford/Serum Institute) vaccine	NA	NA	NA	Strongly disagree	Disagree	Strongly disagree	Yes	No	Yes	No	Yes	Yes	Yes
371	2021-02-07 09:09:00	2021-02-07 09:29:00	Other, specify:	NA	CHO/MLHP	Public sector institution	Yes	Yes	Covishield (AstraZeneca/Oxford/Serum Institute) vaccine	NA	27	Female	None	NA	Karnataka	NA	NA	NA	Yes	Government source	NA	Government source	NA	Strongly Agree	101 â€“ 250	None	Not at all susceptible	Agree	Strongly agree	Receive the vaccine as soon as it is available to me	NA	Agree	Strongly agree	No	Yes	Yes, I would only accept the Covishield (AstraZeneca/Oxford/Serum Institute) vaccine	NA	NA	NA	Neither agree nor disagree	Disagree	Disagree	Yes	No	No	I don't know	No	Yes	Yes
372	2021-02-07 09:17:00	2021-02-07 09:38:00	Other, specify:	NA	Cho/Mlhp	Public sector institution	Yes	Yes	Covishield (AstraZeneca/Oxford/Serum Institute) vaccine	NA	28	Male	None	NA	Karnataka	No	NA	NA	Yes	Radio/ television,Social media (Twitter, Whatsapp, Facebook etc),Government source,Journal articles,Community members / Friends,Internet	NA	Radio/ television	Social media (Twitter, Whatsapp, Facebook etc)	Agree	Less than 100	2022-01-25	Somewhat susceptible	Strongly agree	Strongly agree	Receive the vaccine as soon as it is available to me	NA	Agree	Agree	No	Yes	N/A â€“ I have already received a vaccine	NA	No, I was willing to accept ANY approved vaccine	NA	Agree	Disagree	Disagree	Yes	No	Yes	Yes	No	Yes	Yes
373	2021-02-06 03:32:00	2021-02-07 09:45:00	Other, specify:	NA	Community Health Officer	Public sector institution	Yes	Yes	Covishield (AstraZeneca/Oxford/Serum Institute) vaccine	NA	35	Male	Hypertension	NA	NA	Yes	No	No	Yes	Healthcare providers	NA	Government source	Hospital website	Agree	Less than 100	2022-01-25	Very susceptible	Strongly agree	Agree	Wait until itâ€™s been available for 6 months, to see how it affects other people	NA	Neither agree nor disagree	Neither agree nor disagree	Yes	No	No, I would accept ANY approved vaccine	NA	NA	NA	Agree	Agree	Agree	Yes	NA	NA	NA	NA	NA	NA
374	2021-02-07 09:27:00	2021-02-07 09:52:00	Community Health Worker (ASHA, Anganwadi Worker, ANM)	NA	NA	Public sector institution	Yes	Yes	Covishield (AstraZeneca/Oxford/Serum Institute) vaccine	NA	34	Male	None	NA	Karnataka	No	NA	NA	No	Radio/ television,Colleagues,Hospital website,Social media (Twitter, Whatsapp, Facebook etc),Government source,Newspaper/Magazines,Healthcare providers	NA	Government source	I donâ€™t keep up to date	Strongly Agree	Less than 100	2022-01-25	Somewhat susceptible	Strongly agree	Strongly agree	Wait until itâ€™s been available for 6 months, to see how it affects other people	NA	Neither agree nor disagree	Neither agree nor disagree	Yes	I do not know / I would need more information	Yes, but I am waiting for a different vaccine to be approved. Specify product:	NA	NA	NA	Neither agree nor disagree	Strongly agree	Strongly agree	I don't know	Yes	Yes	Yes	I don't know	Yes	Yes
375	2021-02-07 10:03:00	2021-02-07 10:12:00	Medical doctor	NA	NA	Public sector institution	Yes	Yes	Covishield (AstraZeneca/Oxford/Serum Institute) vaccine	NA	39	Male	None	NA	Gujarat	No	NA	NA	Yes	Government source,Healthcare providers	NA	Government source	Community members / Friends	Agree	Less than 100	2022-01-25	Very susceptible	Agree	Agree	Only receive the vaccine if Iâ€™m required to for work	NA	Neither agree nor disagree	Neither agree nor disagree	No	Yes	N/A â€“ I have already received a vaccine	NA	No, I was willing to accept ANY approved vaccine	NA	Neither agree nor disagree	Agree	Disagree	No	No	Yes	No	No	No	Yes
376	2021-02-07 10:25:00	2021-02-07 10:35:00	Public health professional (epidemiologist, surveillance team member, data collector, etc.)	NA	NA	Public sector institution	Yes	No	NA	NA	37	Female	None	NA	Gujarat	Yes	Yes	No	Yes	Social media (Twitter, Whatsapp, Facebook etc),Government source,Healthcare providers,Internet	NA	Government source	Social media (Twitter, Whatsapp, Facebook etc)	Agree	Less than 100	2022-01-25	Somewhat susceptible	Agree	Agree	Receive the vaccine as soon as it is available to me	NA	Neither agree nor disagree	Neither agree nor disagree	No	Yes	No, I would accept ANY approved vaccine	NA	NA	NA	Disagree	Disagree	Disagree	NA	NA	Yes	NA	NA	NA	NA
377	2021-01-31 10:45:00	2021-01-31 10:54:00	Medical doctor	NA	NA	Private sector institution	Yes	Yes	Covishield (AstraZeneca/Oxford/Serum Institute) vaccine	NA	42	Female	None	NA	Maharashtra	No	NA	NA	Yes	Radio/ television,Colleagues,Social media (Twitter, Whatsapp, Facebook etc),Journal articles,Newspaper/Magazines,Internet	NA	Newspaper/Magazines	Community members / Friends	Neither agree nor disagree	101 â€“ 250	None	Very susceptible	Strongly agree	Agree	Receive the vaccine as soon as it is available to me	NA	Agree	Agree	No	Yes	Yes, I would only accept the Covishield (AstraZeneca/Oxford/Serum Institute) vaccine	NA	NA	NA	NA	NA	NA	NA	NA	NA	NA	NA	NA	NA
378	2021-02-07 21:21:00	2021-02-07 21:32:00	Registered Nurse	NA	NA	Public sector institution	Yes	No	NA	NA	30	Female	None	NA	Gujarat	No	NA	NA	Yes	Radio/ television,Colleagues,Hospital website,Social media (Twitter, Whatsapp, Facebook etc),Government source,Newspaper/Magazines,Family members,Community members / Friends,Healthcare providers,Internet	NA	Healthcare providers	Newspaper/Magazines	Agree	Less than 100	2022-01-25	Not very susceptible	Strongly agree	Agree	Wait until itâ€™s been available for 6 months, to see how it affects other people	NA	Agree	Agree	No	I do not know / I would need more information	No, I would accept ANY approved vaccine	NA	NA	NA	Neither agree nor disagree	Neither agree nor disagree	Strongly disagree	NA	I don't know	Yes	I don't know	Yes	I don't know	Yes
379	2021-02-07 22:07:00	2021-02-07 22:17:00	Registered Nurse	NA	NA	Public sector institution	Yes	Yes	Covishield (AstraZeneca/Oxford/Serum Institute) vaccine	NA	31	Female	None	NA	Gujarat	No	NA	NA	Yes	Radio/ television,Colleagues,Hospital website,Social media (Twitter, Whatsapp, Facebook etc),Government source,Newspaper/Magazines,Family members,Internet	NA	Internet	Colleagues	Agree	Less than 100	26 - 50	Not very susceptible	Agree	Strongly agree	Receive the vaccine as soon as it is available to me	NA	Agree	Agree	No	Yes	Yes, I would only accept the Covishield (AstraZeneca/Oxford/Serum Institute) vaccine	NA	NA	NA	Agree	Agree	NA	NA	NA	Yes	NA	NA	NA	NA
380	2021-02-07 23:06:00	2021-02-07 23:13:00	Medical doctor	NA	NA	Private sector institution	NA	No	NA	NA	NA	NA	Cardiovascular Disease	NA	NA	No	NA	NA	Yes	Radio/ television,Social media (Twitter, Whatsapp, Facebook etc),Newspaper/Magazines	NA	Government source	Community members / Friends	Agree	Less than 100	I do not know	Very susceptible	Agree	Agree	Receive the vaccine as soon as it is available to me	NA	Strongly agree	Strongly agree	No	Yes	Yes, I would only accept the Covishield (AstraZeneca/Oxford/Serum Institute) vaccine	NA	NA	NA	Disagree	Neither agree nor disagree	Strongly agree	No	I don't know	Yes	Yes	Yes	I don't know	Yes
381	2021-02-07 23:26:00	2021-02-07 23:33:00	Registered Nurse	NA	NA	Public sector institution	Yes	Yes	Covishield (AstraZeneca/Oxford/Serum Institute) vaccine	NA	30	Male	None	NA	NA	No	NA	NA	Yes	Radio/ television	NA	Radio/ television	Radio/ television	Strongly Agree	Less than 100	2022-01-25	Not at all susceptible	Strongly agree	Strongly agree	Receive the vaccine as soon as it is available to me	NA	Strongly agree	Strongly agree	No	Yes	Yes, I would only accept the Covishield (AstraZeneca/Oxford/Serum Institute) vaccine	NA	NA	NA	Strongly agree	Strongly disagree	Disagree	Yes	No	Yes	Yes	Yes	Yes	Yes
382	2021-02-07 21:34:00	2021-02-08 02:54:00	Registered Nurse	NA	NA	Public sector institution	NA	No	NA	NA	31	Female	None	NA	NA	Yes	No	No	NA	Social media (Twitter, Whatsapp, Facebook etc)	NA	NA	NA	Agree	101 â€“ 250	None	Not at all susceptible	Agree	Agree	I do not know	NA	Neither agree nor disagree	Neither agree nor disagree	NA	I do not know / I would need more information	No, I would NOT accept any currently approved vaccine	NA	NA	NA	Neither agree nor disagree	Neither agree nor disagree	Neither agree nor disagree	I don't know	I don't know	I don't know	I don't know	I don't know	No	No
383	2021-02-08 02:59:00	2021-02-08 03:03:00	Registered Nurse	NA	NA	Private sector institution	No	No	NA	NA	30	Female	Other, specify	Anc	Gujarat	No	NA	NA	No	Radio/ television,Colleagues,Hospital website,Social media (Twitter, Whatsapp, Facebook etc),Government source,Journal articles,Newspaper/Magazines,Family members	NA	Hospital website	Colleagues	Agree	Less than 100	2022-01-25	Not very susceptible	Agree	Agree	Wait until itâ€™s been available for 6 months, to see how it affects other people	NA	Agree	Agree	No	Yes	Yes, I would only accept the Covishield (AstraZeneca/Oxford/Serum Institute) vaccine	NA	NA	NA	Strongly agree	Agree	Disagree	No	Yes	Yes	Yes	No	Yes	I don't know
384	2021-02-08 02:47:00	2021-02-08 03:33:00	Medical doctor	NA	NA	Private sector institution	Yes	Yes	Covishield (AstraZeneca/Oxford/Serum Institute) vaccine	NA	25	Female	None	NA	Gujarat	No	NA	NA	Yes	Colleagues,Social media (Twitter, Whatsapp, Facebook etc),Newspaper/Magazines	NA	Newspaper/Magazines	Government source	Agree	None	None	Not at all susceptible	Agree	N/A â€“ I do not work in a hospital/clinic setting	Wait until itâ€™s been available for 6 months, to see how it affects other people	NA	Agree	Agree	No	I do not know / I would need more information	N/A â€“ I have already received a vaccine	NA	Yes, I was only willing to accept the Covishield (AstraZeneca/Oxford/Serum Institute) vaccine	NA	Disagree	Disagree	Disagree	No	No	Yes	I don't know	Yes	No	Yes
385	2021-02-08 03:37:00	2021-02-08 03:42:00	Registered Nurse	NA	NA	Public sector institution	NA	No	NA	NA	30	Female	None	NA	Gujarat	No	NA	NA	No	Hospital website,Government source,Journal articles,Newspaper/Magazines,Internet	NA	Internet	Journal articles	Strongly Agree	Less than 100	None	Not at all susceptible	Strongly agree	Strongly agree	Receive the vaccine as soon as it is available to me	NA	Strongly agree	Strongly agree	No	Yes	Yes, I would only accept the Covishield (AstraZeneca/Oxford/Serum Institute) vaccine	NA	NA	NA	Strongly disagree	Strongly disagree	Strongly disagree	NA	NA	NA	NA	NA	NA	NA
386	2021-02-08 03:39:00	2021-02-08 03:50:00	Registered Nurse	NA	NA	Public sector institution	Yes	Yes	Covishield (AstraZeneca/Oxford/Serum Institute) vaccine	NA	30	Female	None	NA	Gujarat	No	NA	NA	No	Government source,Healthcare providers,Internet	NA	Government source	Community members / Friends	Agree	Less than 100	76 - 100	Somewhat susceptible	Strongly agree	Strongly agree	Receive the vaccine as soon as it is available to me	NA	Agree	Strongly agree	No	Yes	Yes, I would only accept the Covishield (AstraZeneca/Oxford/Serum Institute) vaccine	NA	NA	NA	Strongly agree	Agree	Disagree	No	No	Yes	No	No	No	Yes
387	2021-02-08 03:53:00	2021-02-08 04:00:00	Registered Nurse	NA	NA	Public sector institution	No	No	NA	NA	29	Female	None	NA	Gujarat	No	NA	NA	No	Government source	NA	Internet	Social media (Twitter, Whatsapp, Facebook etc)	Agree	Less than 100	None	Somewhat susceptible	Agree	Strongly agree	Receive the vaccine as soon as it is available to me	NA	Agree	Agree	No	Yes	Yes, I would only accept the Covaxin (Bharat Biotech) vaccine	NA	NA	NA	Strongly agree	Strongly agree	Strongly agree	NA	NA	Yes	NA	NA	NA	NA
388	2021-02-08 05:03:00	2021-02-08 05:12:00	Registered Nurse	NA	NA	Public sector institution	Yes	Yes	Covishield (AstraZeneca/Oxford/Serum Institute) vaccine	NA	29	Female	None	NA	Gujarat	Yes	Yes	Yes	No	Social media (Twitter, Whatsapp, Facebook etc),Government source,Newspaper/Magazines	NA	Social media (Twitter, Whatsapp, Facebook etc)	Colleagues	Strongly Agree	101 â€“ 250	More than 100	Very susceptible	Strongly agree	Strongly agree	Receive the vaccine as soon as it is available to me	NA	Strongly agree	Strongly agree	No	Yes	Yes, I would only accept the Covishield (AstraZeneca/Oxford/Serum Institute) vaccine	NA	NA	NA	Disagree	Strongly disagree	Disagree	Yes	No	Yes	Yes	Yes	No	No
389	2021-02-08 06:18:00	2021-02-08 06:26:00	Registered Nurse	NA	NA	Public sector institution	No	No	NA	NA	31	Female	None	NA	Gujarat	No	NA	NA	Yes	Hospital website,Social media (Twitter, Whatsapp, Facebook etc),Government source,Community members / Friends,Healthcare providers	NA	NA	NA	Strongly Agree	More than 500	76 - 100	Very susceptible	Disagree	Strongly agree	Receive the vaccine as soon as it is available to me	NA	Strongly agree	Strongly agree	No	Yes	Yes, I would only accept the Covishield (AstraZeneca/Oxford/Serum Institute) vaccine	NA	NA	NA	Disagree	Agree	NA	Yes	NA	Yes	Yes	Yes	NA	Yes
390	2021-02-08 06:40:00	2021-02-08 06:47:00	Registered Nurse	NA	NA	Public sector institution	Yes	No	NA	NA	32	Male	None	NA	Gujarat	No	NA	NA	Yes	Colleagues,Hospital website,Social media (Twitter, Whatsapp, Facebook etc),Government source,Newspaper/Magazines,Family members,Community members / Friends,Healthcare providers,Internet	NA	Healthcare providers	Newspaper/Magazines	Agree	101 â€“ 250	26 - 50	Not very susceptible	Strongly agree	Strongly agree	I do not know	NA	Agree	Agree	NA	I do not know / I would need more information	No, I would accept ANY approved vaccine	NA	NA	NA	Neither agree nor disagree	Disagree	Disagree	I don't know	I don't know	I don't know	I don't know	Yes	I don't know	Yes
391	2021-02-08 21:12:00	2021-02-08 21:17:00	Public health professional (epidemiologist, surveillance team member, data collector, etc.)	NA	NA	NA	No	No	NA	NA	NA	Female	None	NA	Delhi (national capital territory)	No	NA	NA	Yes	Radio/ television,Social media (Twitter, Whatsapp, Facebook etc)	NA	Government source	Internet	Strongly Agree	None	None	Very susceptible	Agree	Agree	Receive the vaccine as soon as it is available to me	NA	Strongly agree	Strongly agree	No	Yes	No, I would accept ANY approved vaccine	NA	NA	NA	NA	NA	NA	Yes	NA	Yes	NA	NA	NA	NA
392	2021-02-09 00:06:00	2021-02-09 00:13:00	Medical doctor	NA	NA	Public sector institution	Yes	Yes	Covishield (AstraZeneca/Oxford/Serum Institute) vaccine	NA	53	Female	None	NA	Haryana	No	NA	NA	Yes	Government source,Journal articles,Newspaper/Magazines,Internet	NA	Government source	Social media (Twitter, Whatsapp, Facebook etc)	Agree	None	None	Somewhat susceptible	Agree	Agree	Receive the vaccine as soon as it is available to me	NA	Neither agree nor disagree	Agree	No	Yes	No, I would accept ANY approved vaccine	NA	NA	NA	Disagree	Agree	Agree	No	No	Yes	No	Yes	No	Yes
393	2021-02-09 00:16:00	2021-02-09 00:32:00	Medical doctor	NA	NA	Public sector institution	Yes	Yes	Covishield (AstraZeneca/Oxford/Serum Institute) vaccine	NA	48	Male	None	NA	Chandigarh	No	NA	NA	Yes	Government source,Journal articles	NA	Journal articles	Social media (Twitter, Whatsapp, Facebook etc)	Strongly Agree	None	None	Somewhat susceptible	Strongly agree	Strongly agree	Receive the vaccine as soon as it is available to me	NA	Strongly agree	Strongly agree	No	Yes	Yes, I would only accept the Covishield (AstraZeneca/Oxford/Serum Institute) vaccine	NA	NA	NA	Strongly disagree	Strongly disagree	Strongly disagree	Yes	Yes	Yes	No	No	No	Yes
394	2021-02-09 02:30:00	2021-02-09 03:01:00	Public health professional (epidemiologist, surveillance team member, data collector, etc.)	NA	NA	Public sector institution	Yes	No	NA	NA	35	Male	None	NA	Maharashtra	No	NA	NA	Yes	Radio/ television,Government source,Newspaper/Magazines,Community members / Friends,Healthcare providers	NA	Government source	Family members	Agree	None	None	Somewhat susceptible	Strongly agree	N/A â€“ I do not work in a hospital/clinic setting	Receive the vaccine as soon as it is available to me	NA	Agree	Agree	No	Yes	Yes, I would only accept the Covaxin (Bharat Biotech) vaccine	NA	NA	NA	Agree	Agree	Disagree	No	No	No	No	No	No	No
395	2021-02-09 06:37:00	2021-02-09 06:40:00	Medical doctor	NA	NA	Private sector institution	Yes	Yes	Covishield (AstraZeneca/Oxford/Serum Institute) vaccine	NA	31	Female	None	NA	Maharashtra	No	NA	NA	No	Hospital website	NA	Government source	Internet	Strongly Agree	101 â€“ 250	2022-01-25	Not very susceptible	Strongly agree	Agree	Receive the vaccine as soon as it is available to me	NA	Strongly agree	Strongly agree	No	Yes	Yes, I would only accept the Covishield (AstraZeneca/Oxford/Serum Institute) vaccine	NA	NA	NA	Disagree	Disagree	Disagree	Yes	No	No	Yes	Yes	No	Yes
396	2021-02-09 19:46:00	2021-02-09 19:53:00	Medical doctor	NA	NA	Private sector institution	Yes	No	NA	NA	35	Male	None	NA	Andhra Pradesh	No	NA	NA	Yes	Radio/ television,Colleagues,Social media (Twitter, Whatsapp, Facebook etc),Government source,Journal articles,Newspaper/Magazines,Family members,Community members / Friends,Healthcare providers,Internet	NA	Colleagues	Social media (Twitter, Whatsapp, Facebook etc)	Agree	250 â€“ 500	2022-01-25	Somewhat susceptible	Strongly agree	Agree	Wait until itâ€™s been available for 6 months, to see how it affects other people	NA	Agree	Agree	No	Yes	Yes, I would only accept the Covaxin (Bharat Biotech) vaccine	NA	NA	NA	Agree	Neither agree nor disagree	Agree	Yes	I don't know	Yes	Yes	Yes	Yes	Yes
397	2021-02-09 20:51:00	2021-02-09 20:56:00	Medical doctor	NA	NA	Private sector institution	Yes	Yes	Covishield (AstraZeneca/Oxford/Serum Institute) vaccine	NA	34	Female	None	NA	Karnataka	Yes	Yes	No	Yes	Journal articles,Healthcare providers,Internet	NA	Healthcare providers	Social media (Twitter, Whatsapp, Facebook etc)	Strongly Agree	250 â€“ 500	None	Extremely susceptible	Strongly agree	Strongly agree	Other, Specify	I have already received covishield 1st dose	Strongly agree	Strongly agree	No	Yes	Yes, I would only accept the Covishield (AstraZeneca/Oxford/Serum Institute) vaccine	NA	NA	NA	Strongly disagree	Strongly disagree	Strongly disagree	No	No	No	No	No	No	Yes
398	2021-02-09 21:17:00	2021-02-09 21:24:00	Medical doctor	NA	NA	Private sector institution	Yes	Yes	Covishield (AstraZeneca/Oxford/Serum Institute) vaccine	NA	62	Male	Hypertension	NA	Karnataka	No	NA	NA	Yes	Social media (Twitter, Whatsapp, Facebook etc),Journal articles,Newspaper/Magazines,Community members / Friends,Healthcare providers	NA	Government source	Radio/ television	Strongly Agree	250 â€“ 500	None	Very susceptible	Agree	Agree	Other, Specify	Taken already	Agree	Strongly agree	No	Yes	Yes, I would only accept the Covishield (AstraZeneca/Oxford/Serum Institute) vaccine	NA	NA	NA	Disagree	Agree	Disagree	Yes	I don't know	Yes	I don't know	I don't know	Yes	Yes
399	2021-02-10 21:19:00	2021-02-10 21:28:00	Public health professional (epidemiologist, surveillance team member, data collector, etc.)	NA	NA	Private sector institution	Yes	No	NA	NA	35	Male	None	NA	Maharashtra	No	NA	NA	Yes	Radio/ television,Colleagues,Social media (Twitter, Whatsapp, Facebook etc),Government source,Newspaper/Magazines,Community members / Friends,Healthcare providers,Internet	NA	Government source	Social media (Twitter, Whatsapp, Facebook etc)	Neither agree nor disagree	None	2022-01-25	Very susceptible	Agree	Neither agree nor disagree	Wait until itâ€™s been available for 6 months, to see how it affects other people	NA	Neither agree nor disagree	Disagree	NA	I do not know / I would need more information	Yes, I would only accept the Covishield (AstraZeneca/Oxford/Serum Institute) vaccine	NA	NA	NA	Agree	Neither agree nor disagree	Agree	I don't know	I don't know	Yes	Yes	Yes	Yes	Yes
400	2021-02-11 05:43:00	2021-02-11 05:48:00	Public health professional (epidemiologist, surveillance team member, data collector, etc.)	NA	NA	Private sector institution	NA	No	NA	NA	34	Male	None	NA	Kerala	No	NA	NA	Yes	Government source,Journal articles,Newspaper/Magazines	NA	Government source	Social media (Twitter, Whatsapp, Facebook etc)	Strongly Agree	None	None	Not at all susceptible	Neither agree nor disagree	Strongly agree	Receive the vaccine as soon as it is available to me	NA	Strongly agree	Strongly agree	No	Yes	No, I would accept ANY approved vaccine	NA	NA	NA	Strongly agree	Neither agree nor disagree	Neither agree nor disagree	I don't know	I don't know	NA	NA	NA	NA	NA
401	2021-02-11 05:52:00	2021-02-11 06:03:00	Public health professional (epidemiologist, surveillance team member, data collector, etc.)	NA	NA	Public sector institution	Yes	Yes	Covishield (AstraZeneca/Oxford/Serum Institute) vaccine	NA	34	Male	None	NA	Kerala	Yes	Yes	No	Yes	Government source,Newspaper/Magazines,Internet	NA	Government source	Radio/ television	Agree	None	2022-01-25	Not very susceptible	Strongly agree	Agree	Receive the vaccine as soon as it is available to me	NA	Agree	Agree	No	Yes	N/A â€“ I have already received a vaccine	NA	No, I was not given a choice	NA	Neither agree nor disagree	Neither agree nor disagree	Disagree	Yes	No	Yes	No	Yes	Yes	Yes
402	2021-02-11 05:51:00	2021-02-11 06:06:00	Other, specify:	NA	DPM	Public sector institution	No	No	NA	NA	35	Male	None	NA	Kerala	No	NA	NA	Yes	Social media (Twitter, Whatsapp, Facebook etc),Government source,Newspaper/Magazines	NA	Government source	Social media (Twitter, Whatsapp, Facebook etc)	Disagree	None	I do not know	Somewhat susceptible	Neither agree nor disagree	N/A â€“ I do not work in a hospital/clinic setting	Receive the vaccine as soon as it is available to me	NA	Strongly agree	Strongly agree	No	Yes	No, I would accept ANY approved vaccine	NA	NA	NA	Strongly disagree	Agree	Strongly disagree	No	No	Yes	No	No	No	No
403	2021-02-04 05:18:00	2021-02-04 07:13:00	Registered Nurse	NA	NA	Public sector institution	Yes	Yes	Covishield (AstraZeneca/Oxford/Serum Institute) vaccine	NA	33	Female	None	NA	Karnataka	No	NA	NA	Yes	Radio/ television,Government source,Newspaper/Magazines	NA	Government source	Social media (Twitter, Whatsapp, Facebook etc)	Strongly Agree	101 â€“ 250	None	Not at all susceptible	Strongly agree	Strongly agree	Receive the vaccine as soon as it is available to me	NA	Agree	Strongly agree	No	Yes	N/A â€“ I have already received a vaccine	NA	NA	NA	NA	NA	NA	NA	NA	NA	NA	NA	NA	NA
404	2021-02-11 08:42:00	2021-02-11 08:44:00	Hospital paramedical workers (X-ray technician, phlebotomist, physical therapist, nutritionist)	NA	NA	Private sector institution	Yes	Yes	Covaxin (Bharat Biotech) vaccine	NA	NA	Male	Hypertension	NA	Arunachal Pradesh	Yes	Yes	Yes	Yes	Colleagues,Social media (Twitter, Whatsapp, Facebook etc),Journal articles,Family members	NA	Community members / Friends	Social media (Twitter, Whatsapp, Facebook etc)	Agree	Less than 100	76 - 100	Extremely susceptible	Neither agree nor disagree	Strongly disagree	Only receive the vaccine if Iâ€™m required to for work	NA	Neither agree nor disagree	Neither agree nor disagree	Yes	No	Yes, I would only accept the Covishield (AstraZeneca/Oxford/Serum Institute) vaccine	NA	NA	NA	Disagree	Neither agree nor disagree	Disagree	Yes	Yes	Yes	No	No	No	NA
405	2021-02-05 09:46:00	2021-02-11 08:44:00	Registered Nurse	NA	NA	Public sector institution	Yes	Yes	Covishield (AstraZeneca/Oxford/Serum Institute) vaccine	NA	28	Female	None	NA	Arunachal Pradesh	No	NA	NA	Yes	Radio/ television,Colleagues,Hospital website,Social media (Twitter, Whatsapp, Facebook etc),Government source,Family members,Community members / Friends,Healthcare providers,Internet	NA	Internet	Journal articles	Agree	Less than 100	2022-01-25	Somewhat susceptible	Strongly agree	Agree	Receive the vaccine as soon as it is available to me	NA	Neither agree nor disagree	Neither agree nor disagree	NA	I do not know / I would need more information	N/A â€“ I have already received a vaccine	NA	No, I was not given a choice	NA	Neither agree nor disagree	Neither agree nor disagree	Disagree	No	No	Yes	No	Yes	No	Yes
406	2021-02-11 08:53:00	2021-02-11 09:00:00	Public health professional (epidemiologist, surveillance team member, data collector, etc.)	NA	NA	Private sector institution	Yes	No	NA	NA	32	Female	None	NA	Kerala	No	NA	NA	Yes	Government source,Newspaper/Magazines,Healthcare providers	NA	Government source	Social media (Twitter, Whatsapp, Facebook etc)	Strongly Agree	None	None	Somewhat susceptible	Neither agree nor disagree	Neither agree nor disagree	I do not know	NA	Neither agree nor disagree	Neither agree nor disagree	NA	Yes	No, I would accept ANY approved vaccine	NA	NA	NA	Neither agree nor disagree	Neither agree nor disagree	Neither agree nor disagree	I don't know	I don't know	I don't know	I don't know	I don't know	I don't know	I don't know
407	2021-02-11 09:07:00	2021-02-11 09:18:00	Registered Nurse	NA	NA	Public sector institution	Yes	Yes	Covishield (AstraZeneca/Oxford/Serum Institute) vaccine	NA	32	Female	None	NA	Arunachal Pradesh	No	NA	NA	Yes	Radio/ television,Colleagues,Social media (Twitter, Whatsapp, Facebook etc),Government source,Newspaper/Magazines,Healthcare providers,Internet	NA	Healthcare providers	Social media (Twitter, Whatsapp, Facebook etc)	Agree	None	None	Not very susceptible	Agree	Agree	Receive the vaccine as soon as it is available to me	NA	Agree	Strongly agree	No	Yes	Yes, I would only accept the Covishield (AstraZeneca/Oxford/Serum Institute) vaccine	NA	NA	NA	Disagree	Disagree	Agree	Yes	I don't know	Yes	Yes	Yes	Yes	Yes
408	2021-02-11 19:25:00	2021-02-11 19:33:00	Medical doctor	NA	NA	Public sector institution	Yes	Yes	Covishield (AstraZeneca/Oxford/Serum Institute) vaccine	NA	40	Male	Diabetes Mellitus	NA	Nagaland	No	NA	NA	Yes	Social media (Twitter, Whatsapp, Facebook etc),Government source,Journal articles,Internet	NA	Journal articles	Social media (Twitter, Whatsapp, Facebook etc)	Strongly Agree	101 â€“ 250	I do not know	Somewhat susceptible	Strongly agree	Strongly agree	Receive the vaccine as soon as it is available to me	NA	Strongly agree	Agree	NA	Yes	Yes, I would only accept the Covishield (AstraZeneca/Oxford/Serum Institute) vaccine	NA	NA	NA	Disagree	Disagree	Strongly disagree	I don't know	I don't know	Yes	No	No	No	Yes
409	2021-02-11 20:06:00	2021-02-11 20:13:00	Public health professional (epidemiologist, surveillance team member, data collector, etc.)	NA	NA	Public sector institution	Yes	Yes	Covishield (AstraZeneca/Oxford/Serum Institute) vaccine	NA	36	Male	None	NA	Nagaland	No	NA	NA	Yes	Social media (Twitter, Whatsapp, Facebook etc),Government source,Journal articles,Community members / Friends,Internet	NA	Journal articles	Community members / Friends	Agree	None	None	Somewhat susceptible	Strongly agree	Agree	Receive the vaccine as soon as it is available to me	NA	Agree	Strongly agree	No	Yes	N/A â€“ I have already received a vaccine	NA	No, I was willing to accept ANY approved vaccine	NA	Strongly disagree	Strongly disagree	Strongly disagree	I don't know	I don't know	Yes	No	No	No	Yes
410	2021-02-11 20:26:00	2021-02-11 20:41:00	Medical doctor	NA	NA	Private sector institution	Yes	Yes	Covishield (AstraZeneca/Oxford/Serum Institute) vaccine	NA	60	Female	None	NA	Kerala	No	NA	NA	Yes	Social media (Twitter, Whatsapp, Facebook etc),Government source	NA	Government source	Community members / Friends	Agree	Less than 100	2022-01-25	Not very susceptible	Agree	Strongly agree	Receive the vaccine as soon as it is available to me	NA	Agree	Agree	No	Yes	Yes, I would only accept the Covishield (AstraZeneca/Oxford/Serum Institute) vaccine	NA	NA	NA	Strongly agree	Agree	Disagree	No	No	Yes	No	No	No	Yes
411	2021-02-11 20:49:00	2021-02-11 21:07:00	Registered Nurse	NA	NA	Public sector institution	Yes	No	NA	NA	37	Female	None	NA	Nagaland	No	NA	NA	No	Colleagues,Social media (Twitter, Whatsapp, Facebook etc),Newspaper/Magazines,Internet	NA	Newspaper/Magazines	Social media (Twitter, Whatsapp, Facebook etc)	Neither agree nor disagree	Less than 100	I do not know	Somewhat susceptible	Agree	Agree	Receive the vaccine as soon as it is available to me	NA	Agree	Agree	No	Yes	Yes, I would only accept the Covishield (AstraZeneca/Oxford/Serum Institute) vaccine	NA	NA	NA	Disagree	Agree	Disagree	Yes	No	Yes	I don't know	I don't know	Yes	Yes
412	2021-02-04 21:03:00	2021-02-04 21:08:00	Medical doctor	NA	NA	Private sector institution	Yes	Yes	Covishield (AstraZeneca/Oxford/Serum Institute) vaccine	NA	29	Female	None	NA	Telangana	No	NA	NA	Yes	Colleagues,Government source,Journal articles,Family members,Healthcare providers,Internet	NA	Journal articles	Community members / Friends	Agree	Less than 100	None	Somewhat susceptible	Agree	Agree	Only receive the vaccine if Iâ€™m required to for work	NA	Agree	Neither agree nor disagree	No	Yes	N/A â€“ I have already received a vaccine	NA	NA	NA	NA	NA	NA	NA	NA	NA	NA	NA	NA	NA
413	2021-02-11 22:56:00	2021-02-11 23:04:00	Registered Nurse	NA	NA	Public sector institution	Yes	Yes	Covishield (AstraZeneca/Oxford/Serum Institute) vaccine	NA	31	Female	None	NA	Nagaland	No	NA	NA	No	Newspaper/Magazines	NA	Newspaper/Magazines	Community members / Friends	Strongly Agree	Less than 100	None	Not very susceptible	Agree	Agree	Receive the vaccine as soon as it is available to me	NA	Neither agree nor disagree	Agree	No	Yes	N/A â€“ I have already received a vaccine	NA	No, I was not given a choice	NA	Disagree	Disagree	Disagree	Yes	No	I don't know	Yes	Yes	No	No
414	2021-02-11 22:26:00	2021-02-11 23:05:00	Registered Nurse	NA	NA	Public sector institution	Yes	Yes	Covishield (AstraZeneca/Oxford/Serum Institute) vaccine	NA	31	Female	None	NA	Nagaland	Yes	Yes	No	Yes	Colleagues,Social media (Twitter, Whatsapp, Facebook etc),Government source,Healthcare providers,Internet	NA	Journal articles	Community members / Friends	Agree	Less than 100	I do not know	Somewhat susceptible	Strongly agree	Strongly agree	Receive the vaccine as soon as it is available to me	NA	Strongly agree	Strongly agree	No	Yes	N/A â€“ I have already received a vaccine	NA	No, I was willing to accept ANY approved vaccine	NA	Disagree	Disagree	Disagree	NA	NA	Yes	NA	NA	NA	NA
415	2021-02-11 22:56:00	2021-02-11 23:15:00	Laboratory personnel	NA	NA	Private sector institution	Yes	Yes	Covishield (AstraZeneca/Oxford/Serum Institute) vaccine	NA	24	Female	None	NA	Nagaland	No	NA	NA	No	Radio/ television,Colleagues,Social media (Twitter, Whatsapp, Facebook etc),Newspaper/Magazines,Family members,Healthcare providers	NA	Newspaper/Magazines	Social media (Twitter, Whatsapp, Facebook etc)	Neither agree nor disagree	Less than 100	None	Not very susceptible	Strongly agree	Agree	Wait until itâ€™s been available for 6 months, to see how it affects other people	NA	Agree	Agree	NA	Yes	N/A â€“ I have already received a vaccine	NA	No, I was willing to accept ANY approved vaccine	NA	Disagree	Disagree	Disagree	Yes	Yes	Yes	No	Yes	Yes	Yes
416	2021-02-11 22:56:00	2021-02-11 23:15:00	Non-Healthcare Frontline Worker, specify:	NA	NA	Private sector institution	Yes	Yes	Covishield (AstraZeneca/Oxford/Serum Institute) vaccine	NA	33	Female	None	NA	Nagaland	No	NA	NA	No	Colleagues,Hospital website,Social media (Twitter, Whatsapp, Facebook etc),Family members	NA	I donâ€™t keep up to date	Social media (Twitter, Whatsapp, Facebook etc)	Agree	None	None	Not very susceptible	Strongly agree	Agree	Receive the vaccine as soon as it is available to me	NA	Agree	Agree	NA	Yes	N/A â€“ I have already received a vaccine	NA	Yes, I was only willing to accept the Covishield (AstraZeneca/Oxford/Serum Institute) vaccine	NA	Disagree	Disagree	Neither agree nor disagree	Yes	Yes	Yes	Yes	I don't know	I don't know	I don't know
417	2021-02-11 22:57:00	2021-02-11 23:19:00	Registered Nurse	NA	NA	Public sector institution	Yes	Yes	Covishield (AstraZeneca/Oxford/Serum Institute) vaccine	NA	34	Female	None	NA	Nagaland	No	NA	NA	No	Newspaper/Magazines	NA	Newspaper/Magazines	Community members / Friends	Agree	Less than 100	None	Somewhat susceptible	Strongly agree	Strongly agree	Receive the vaccine as soon as it is available to me	NA	Agree	Agree	No	Yes	N/A â€“ I have already received a vaccine	NA	No, I was not given a choice	NA	Disagree	Disagree	Disagree	Yes	No	Yes	Yes	No	No	No
418	2021-02-11 19:53:00	2021-02-11 23:37:00	Community Health Worker (ASHA, Anganwadi Worker, ANM)	NA	NA	Public sector institution	Yes	Yes	Covishield (AstraZeneca/Oxford/Serum Institute) vaccine	NA	31	Female	None	NA	Nagaland	No	NA	NA	No	Social media (Twitter, Whatsapp, Facebook etc),Government source,Newspaper/Magazines,Community members / Friends,Internet	NA	Government source	Community members / Friends	Neither agree nor disagree	Less than 100	None	Not very susceptible	Neither agree nor disagree	Agree	Receive the vaccine as soon as it is available to me	NA	Agree	Agree	No	Yes	N/A â€“ I have already received a vaccine	NA	No, I was willing to accept ANY approved vaccine	NA	Neither agree nor disagree	Neither agree nor disagree	Neither agree nor disagree	NA	NA	Yes	NA	NA	NA	NA
419	2021-02-11 23:53:00	2021-02-12	Public health professional (epidemiologist, surveillance team member, data collector, etc.)	NA	NA	Private sector institution	Yes	Yes	Covishield (AstraZeneca/Oxford/Serum Institute) vaccine	NA	42	Male	Hypertension,Diabetes Mellitus	NA	Gujarat	No	NA	NA	Yes	Social media (Twitter, Whatsapp, Facebook etc),Government source,Newspaper/Magazines,Healthcare providers,Internet	NA	Government source	Social media (Twitter, Whatsapp, Facebook etc)	Agree	None	None	Somewhat susceptible	Strongly agree	N/A â€“ I do not work in a hospital/clinic setting	Receive the vaccine as soon as it is available to me	NA	Strongly agree	Strongly agree	No	Yes	Yes, I would only accept the Covishield (AstraZeneca/Oxford/Serum Institute) vaccine	NA	NA	NA	Strongly agree	Neither agree nor disagree	Disagree	No	No	Yes	No	No	No	Yes
420	2021-02-11 23:55:00	2021-02-12 00:03:00	Public health professional (epidemiologist, surveillance team member, data collector, etc.)	NA	NA	Private sector institution	NA	No	NA	NA	31	Female	None	NA	Kerala	Yes	Yes	No	Yes	Social media (Twitter, Whatsapp, Facebook etc),Newspaper/Magazines	NA	Newspaper/Magazines	Community members / Friends	Strongly Agree	None	None	Not very susceptible	Neither agree nor disagree	N/A â€“ I do not work in a hospital/clinic setting	Other, Specify	Definitely not receive if it is Covaxin	Neither agree nor disagree	Neither agree nor disagree	No	I do not know / I would need more information	Yes, I would only accept the Covishield (AstraZeneca/Oxford/Serum Institute) vaccine	NA	NA	NA	Strongly disagree	Agree	Strongly disagree	No	No	Yes	Yes	No	No	I don't know
421	2021-02-11 23:51:00	2021-02-12 00:06:00	Public health professional (epidemiologist, surveillance team member, data collector, etc.)	NA	NA	Public sector institution	Yes	Yes	Covishield (AstraZeneca/Oxford/Serum Institute) vaccine	NA	38	Male	None	NA	Bihar	No	NA	NA	Yes	Government source,Journal articles,Internet	NA	Government source	Social media (Twitter, Whatsapp, Facebook etc)	Agree	None	None	Somewhat susceptible	Agree	Agree	Only receive the vaccine if Iâ€™m required to for work	NA	Agree	Strongly agree	No	Yes	N/A â€“ I have already received a vaccine	NA	No, I was not given a choice	NA	Disagree	Disagree	Disagree	Yes	Yes	Yes	I don't know	Yes	I don't know	Yes
422	2021-02-11 23:56:00	2021-02-12 00:07:00	Public health professional (epidemiologist, surveillance team member, data collector, etc.)	NA	NA	Private sector institution	NA	No	NA	NA	27	Male	Hypertension	NA	Telangana	Yes	No	No	Yes	Government source,Newspaper/Magazines,Community members / Friends,Healthcare providers	NA	Newspaper/Magazines	Healthcare providers	Agree	Less than 100	None	Not very susceptible	Neither agree nor disagree	Agree	Wait until itâ€™s been available for 6 months, to see how it affects other people	NA	Neither agree nor disagree	Neither agree nor disagree	NA	I do not know / I would need more information	Yes, but I am waiting for a different vaccine to be approved. Specify product:	NA	NA	NA	Agree	Agree	Neither agree nor disagree	Yes	I don't know	I don't know	Yes	Yes	I don't know	I don't know
423	2021-02-12 00:02:00	2021-02-12 00:08:00	Medical doctor	NA	NA	Private sector institution	No	No	NA	NA	28	Female	Other, specify	Myotonia Congenita	Puducherry (former Pondicherry)	No	NA	NA	Yes	Radio/ television,Colleagues,Hospital website,Social media (Twitter, Whatsapp, Facebook etc),Government source,Journal articles,Newspaper/Magazines,Family members,Community members / Friends,Healthcare providers,Internet	NA	Social media (Twitter, Whatsapp, Facebook etc)	Family members	Strongly Agree	Less than 100	I do not know	Not very susceptible	Strongly agree	Strongly agree	Receive the vaccine as soon as it is available to me	NA	Agree	Agree	NA	Yes	Yes, I would only accept the Covishield (AstraZeneca/Oxford/Serum Institute) vaccine	NA	NA	NA	Neither agree nor disagree	Disagree	Disagree	I don't know	I don't know	Yes	Yes	Yes	Yes	Yes
424	2021-02-12 00:10:00	2021-02-12 00:19:00	Non-Healthcare Frontline Worker, specify:	Data entry operator	NA	Public sector institution	Yes	No	NA	NA	28	Male	None	NA	Nagaland	No	NA	NA	No	Radio/ television,Social media (Twitter, Whatsapp, Facebook etc),Newspaper/Magazines,Internet	NA	Radio/ television	Social media (Twitter, Whatsapp, Facebook etc)	Agree	None	None	Not at all susceptible	Agree	Agree	Only receive the vaccine if Iâ€™m required to for work	NA	Agree	Agree	NA	No	No, I would NOT accept any currently approved vaccine	NA	NA	NA	Agree	Neither agree nor disagree	Neither agree nor disagree	NA	NA	NA	NA	NA	NA	Yes
425	2021-02-12 00:12:00	2021-02-12 00:27:00	Public health professional (epidemiologist, surveillance team member, data collector, etc.)	NA	NA	Private sector institution	Yes	Yes	Covishield (AstraZeneca/Oxford/Serum Institute) vaccine	NA	42	Female	None	NA	Kerala	No	NA	NA	Yes	Journal articles,Newspaper/Magazines,Healthcare providers	NA	Healthcare providers	Social media (Twitter, Whatsapp, Facebook etc)	Agree	None	None	Somewhat susceptible	Agree	Agree	Receive the vaccine as soon as it is available to me	NA	Strongly agree	Strongly agree	No	Yes	N/A â€“ I have already received a vaccine	NA	No, I was not given a choice	NA	Strongly disagree	Agree	Agree	No	No	Yes	No	No	Yes	Yes
426	2021-02-12 00:46:00	2021-02-12 00:55:00	Public health professional (epidemiologist, surveillance team member, data collector, etc.)	NA	NA	Private sector institution	NA	No	NA	NA	62	Male	Diabetes Mellitus,Other, specify	Cholesterol	Uttar Pradesh	Yes	Yes	No	Yes	Radio/ television,Government source,Healthcare providers,Internet,Other, specify:	NA	Government source	Internet	Agree	None	None	Very susceptible	Neither agree nor disagree	Agree	Wait until itâ€™s been available for 6 months, to see how it affects other people	NA	Neither agree nor disagree	Neither agree nor disagree	NA	I do not know / I would need more information	No, I would accept ANY approved vaccine	NA	NA	NA	Neither agree nor disagree	Neither agree nor disagree	Neither agree nor disagree	I don't know	I don't know	I don't know	I don't know	I don't know	I don't know	Yes
427	2021-02-12 00:51:00	2021-02-12 00:55:00	Public health professional (epidemiologist, surveillance team member, data collector, etc.)	NA	NA	Private sector institution	No	No	NA	NA	41	Female	None	NA	Delhi (national capital territory)	No	NA	NA	Yes	Radio/ television,Colleagues,Social media (Twitter, Whatsapp, Facebook etc),Government source,Journal articles,Newspaper/Magazines,Family members,Community members / Friends,Healthcare providers,Internet,Other, specify:	Discussion forums, combination of the above	Other, specify:	Community members / Friends	Disagree	None	None	Somewhat susceptible	Agree	Strongly agree	Wait until itâ€™s been available for 6 months, to see how it affects other people	NA	Strongly agree	Strongly agree	NA	I do not know / I would need more information	Yes, I would only accept the Covishield (AstraZeneca/Oxford/Serum Institute) vaccine	NA	NA	NA	Strongly disagree	Strongly disagree	Strongly disagree	No	No	Yes	Yes	Yes	No	Yes
428	2021-02-12 02:39:00	2021-02-12 02:52:00	Medical doctor	NA	NA	Public sector institution	Yes	Yes	Covishield (AstraZeneca/Oxford/Serum Institute) vaccine	NA	57	Female	Hypertension,Diabetes Mellitus	NA	Jharkhand	No	NA	NA	Yes	Government source	NA	Government source	Social media (Twitter, Whatsapp, Facebook etc)	Agree	Less than 100	2022-01-25	Not very susceptible	Agree	Neither agree nor disagree	Other, Specify	Already vaccinated	Agree	Agree	No	Yes	Yes, I would only accept the Covishield (AstraZeneca/Oxford/Serum Institute) vaccine	NA	NA	NA	Agree	Disagree	Neither agree nor disagree	Yes	No	Yes	Yes	I don't know	Yes	Yes
429	2021-02-05 03:00:00	2021-02-05 03:05:00	Medical doctor	NA	NA	Private sector institution	Yes	Yes	Covishield (AstraZeneca/Oxford/Serum Institute) vaccine	NA	32	Male	None	NA	Chhattisgarh	No	NA	NA	Yes	Radio/ television,Colleagues,Social media (Twitter, Whatsapp, Facebook etc),Newspaper/Magazines,Family members,Community members / Friends,Healthcare providers	NA	Healthcare providers	Colleagues	Neither agree nor disagree	Less than 100	2022-01-25	Very susceptible	Agree	Agree	Receive the vaccine as soon as it is available to me	NA	Agree	Agree	No	Yes	Yes, I would only accept the Covishield (AstraZeneca/Oxford/Serum Institute) vaccine	NA	NA	NA	NA	NA	NA	NA	NA	NA	NA	NA	NA	NA
430	2021-02-12 03:35:00	2021-02-12 03:44:00	Public health professional (epidemiologist, surveillance team member, data collector, etc.)	NA	NA	Private sector institution	No	No	NA	NA	28	Female	None	NA	Kerala	No	NA	NA	Yes	Radio/ television,Government source,Journal articles,Newspaper/Magazines,Internet	NA	Government source	Social media (Twitter, Whatsapp, Facebook etc)	Strongly Agree	None	None	Somewhat susceptible	Neither agree nor disagree	Neither agree nor disagree	Receive the vaccine as soon as it is available to me	NA	Neither agree nor disagree	Strongly agree	No	I do not know / I would need more information	Yes, I would only accept the Covishield (AstraZeneca/Oxford/Serum Institute) vaccine	NA	NA	NA	Neither agree nor disagree	Disagree	Strongly disagree	No	No	Yes	No	No	No	Yes
431	2021-02-12 04:13:00	2021-02-12 04:22:00	Public health professional (epidemiologist, surveillance team member, data collector, etc.)	NA	NA	Public sector institution	Yes	Yes	Covaxin (Bharat Biotech) vaccine	NA	47	Male	Asthma	NA	Tamil Nadu	NA	NA	NA	Yes	Radio/ television,Colleagues,Social media (Twitter, Whatsapp, Facebook etc),Government source,Journal articles,Newspaper/Magazines,Internet	NA	Journal articles	Community members / Friends	Agree	None	None	Somewhat susceptible	Strongly agree	N/A â€“ I do not work in a hospital/clinic setting	Receive the vaccine as soon as it is available to me	NA	Strongly agree	Strongly agree	No	Yes	N/A â€“ I have already received a vaccine	NA	Yes, I was only willing to accept the Covaxin (Bharat Biotech) vaccine	NA	Strongly disagree	Strongly disagree	Disagree	No	No	Yes	No	No	No	Yes
432	2021-02-12 06:05:00	2021-02-12 06:11:00	Hospital paramedical workers (X-ray technician, phlebotomist, physical therapist, nutritionist)	NA	NA	Private sector institution	No	Yes	Covishield (AstraZeneca/Oxford/Serum Institute) vaccine	NA	25	Male	None	NA	Kerala	No	NA	NA	Yes	Radio/ television,Social media (Twitter, Whatsapp, Facebook etc),Government source,Journal articles,Newspaper/Magazines,Family members,Healthcare providers	NA	Government source	Community members / Friends	Agree	101 â€“ 250	2022-01-25	Not very susceptible	Agree	Agree	Receive the vaccine as soon as it is available to me	NA	Strongly agree	Strongly agree	No	Yes	Yes, I would only accept the Covishield (AstraZeneca/Oxford/Serum Institute) vaccine	NA	NA	NA	Agree	Disagree	Disagree	No	No	Yes	Yes	Yes	Yes	Yes
433	2021-02-05 05:15:00	2021-02-05 07:29:00	Public health professional (epidemiologist, surveillance team member, data collector, etc.)	NA	NA	Private sector institution	Yes	Yes	Covishield (AstraZeneca/Oxford/Serum Institute) vaccine	NA	30	Female	None	NA	Bihar	No	NA	NA	Yes	Government source	NA	Government source	NA	Strongly Agree	Less than 100	I do not know	Very susceptible	Strongly agree	Strongly agree	Other, Specify	Have already taken vaccine	Strongly agree	Strongly agree	No	Yes	N/A â€“ I have already received a vaccine	NA	NA	NA	NA	NA	NA	NA	NA	NA	NA	NA	NA	NA
434	2021-02-12 09:03:00	2021-02-12 09:07:00	Public health professional (epidemiologist, surveillance team member, data collector, etc.)	NA	NA	Public sector institution	Yes	No	NA	NA	58	Male	None	NA	Delhi (national capital territory)	No	NA	NA	Yes	Radio/ television,Colleagues,Government source,Journal articles,Newspaper/Magazines	NA	Journal articles	Social media (Twitter, Whatsapp, Facebook etc)	Agree	None	None	Somewhat susceptible	Strongly agree	Strongly agree	Only receive the vaccine if Iâ€™m required to for work	NA	Strongly agree	Strongly agree	No	Yes	Yes, I would only accept the Covaxin (Bharat Biotech) vaccine	NA	NA	NA	Disagree	Disagree	Disagree	No	No	Yes	No	No	No	No
435	2021-02-12 17:10:00	2021-02-12 17:15:00	Medical doctor	NA	NA	Private sector institution	Yes	Yes	Covishield (AstraZeneca/Oxford/Serum Institute) vaccine	NA	65	Female	Hypertension	NA	Tamil Nadu	Yes	Yes	No	Yes	Hospital website,Journal articles	NA	Journal articles	Radio/ television	Agree	Less than 100	None	Somewhat susceptible	Strongly agree	Strongly agree	Receive the vaccine as soon as it is available to me	NA	Strongly agree	Strongly agree	No	Yes	N/A â€“ I have already received a vaccine	NA	Yes, I was only willing to accept the Covishield (AstraZeneca/Oxford/Serum Institute) vaccine	NA	Strongly disagree	Strongly disagree	Strongly disagree	No	No	No	No	No	No	Yes
436	2021-02-12 22:08:00	2021-02-12 22:28:00	Medical doctor	NA	NA	Public sector institution	Yes	No	NA	NA	30	Female	None	NA	Nagaland	No	NA	NA	No	Colleagues,Social media (Twitter, Whatsapp, Facebook etc),Government source,Internet	NA	Internet	Social media (Twitter, Whatsapp, Facebook etc)	Agree	Less than 100	None	Somewhat susceptible	Agree	Agree	Wait until itâ€™s been available for 6 months, to see how it affects other people	NA	Agree	Agree	No	I do not know / I would need more information	Yes, I would only accept the Covishield (AstraZeneca/Oxford/Serum Institute) vaccine	NA	NA	NA	Neither agree nor disagree	Agree	Disagree	Yes	I don't know	Yes	Yes	Yes	No	Yes
437	2021-02-13 01:54:00	2021-02-13 02:05:00	Registered Nurse	NA	NA	Public sector institution	Yes	Yes	Covishield (AstraZeneca/Oxford/Serum Institute) vaccine	NA	49	Female	Hypertension	NA	Rajasthan	NA	NA	NA	Yes	Radio/ television,Hospital website,Government source,Newspaper/Magazines,Healthcare providers,Internet	NA	Government source	Social media (Twitter, Whatsapp, Facebook etc)	Strongly Agree	None	2022-01-25	Somewhat susceptible	Strongly agree	Strongly agree	Receive the vaccine as soon as it is available to me	NA	Strongly agree	Strongly agree	No	Yes	Yes, I would only accept the Covishield (AstraZeneca/Oxford/Serum Institute) vaccine	NA	NA	NA	Neither agree nor disagree	Strongly disagree	NA	Yes	NA	NA	NA	NA	NA	NA
438	2021-02-13 05:09:00	2021-02-13 05:15:00	Medical doctor	NA	NA	Private sector institution	Yes	Yes	Covishield (AstraZeneca/Oxford/Serum Institute) vaccine	NA	69	Male	Hypertension,Cardiovascular Disease	NA	Tamil Nadu	No	NA	NA	Yes	Radio/ television,Colleagues,Journal articles,Newspaper/Magazines,Internet	NA	Journal articles	Internet	Agree	None	None	Very susceptible	Strongly agree	Agree	Receive the vaccine as soon as it is available to me	NA	Strongly agree	Strongly agree	No	Yes	Yes, I would only accept the Covishield (AstraZeneca/Oxford/Serum Institute) vaccine	NA	NA	NA	Strongly disagree	Disagree	Strongly disagree	No	No	Yes	No	No	No	Yes
439	2021-02-13 23:00:00	2021-02-13 23:08:00	Other, specify:	NA	Professor of University	Public sector institution	No	No	NA	NA	52	Male	Hypertension,Asthma	NA	West Bengal	No	NA	NA	Yes	Government source,Journal articles,Newspaper/Magazines,Healthcare providers,Internet	NA	Government source	Internet	Disagree	Less than 100	2022-01-25	Somewhat susceptible	Agree	Agree	Wait until itâ€™s been available for 6 months, to see how it affects other people	NA	Neither agree nor disagree	Disagree	No	I do not know / I would need more information	Yes, I would only accept the Covishield (AstraZeneca/Oxford/Serum Institute) vaccine	NA	NA	NA	Neither agree nor disagree	Disagree	Agree	No	No	Yes	Yes	Yes	Yes	Yes
440	2021-02-14 00:39:00	2021-02-14 00:44:00	Registered Nurse	NA	NA	Private sector institution	Yes	Yes	Covishield (AstraZeneca/Oxford/Serum Institute) vaccine	NA	33	Male	None	NA	Kerala	No	NA	NA	Yes	Hospital website,Government source	NA	Government source	Social media (Twitter, Whatsapp, Facebook etc)	Strongly Agree	Less than 100	None	Somewhat susceptible	Strongly agree	Strongly agree	Other, Specify	Already received	Strongly agree	Strongly agree	No	Yes	N/A â€“ I have already received a vaccine	NA	No, I was willing to accept ANY approved vaccine	NA	Neither agree nor disagree	Strongly agree	Neither agree nor disagree	I don't know	I don't know	I don't know	I don't know	I don't know	I don't know	Yes
441	2021-02-14 03:25:00	2021-02-14 03:32:00	Medical doctor	NA	NA	Private sector institution	Yes	No	NA	NA	NA	Female	None	NA	NA	No	NA	NA	No	Government source	NA	NA	NA	Strongly Agree	Less than 100	None	Very susceptible	Strongly agree	Strongly agree	Receive the vaccine as soon as it is available to me	NA	Strongly agree	Strongly agree	No	Yes	No, I would accept ANY approved vaccine	NA	NA	NA	Strongly disagree	Strongly disagree	Disagree	No	No	Yes	No	No	Yes	Yes
442	2021-02-14 11:08:00	2021-02-14 11:26:00	Medical doctor	NA	NA	Public sector institution	Yes	Yes	Covishield (AstraZeneca/Oxford/Serum Institute) vaccine	NA	40	Male	Hypertension,Diabetes Mellitus	NA	Kerala	No	NA	NA	Yes	Radio/ television,Colleagues,Social media (Twitter, Whatsapp, Facebook etc),Government source,Journal articles,Newspaper/Magazines,Internet	NA	Journal articles	Family members	Neither agree nor disagree	None	None	Somewhat susceptible	Agree	Agree	Other, Specify	wait till 2 weeks	Disagree	Agree	NA	Yes	Yes, I would only accept the Covishield (AstraZeneca/Oxford/Serum Institute) vaccine	NA	NA	NA	Neither agree nor disagree	Neither agree nor disagree	Neither agree nor disagree	No	No	No	No	Yes	No	Yes
443	2021-02-14 21:41:00	2021-02-14 21:48:00	Non-Healthcare Frontline Worker, specify:	Private Foundation	NA	Private sector institution	No	No	NA	NA	44	Male	None	NA	Delhi (national capital territory)	No	NA	NA	Yes	Colleagues,Newspaper/Magazines,Community members / Friends,Internet,Other, specify:	hopkins COVID dashboard, WHO website	Other, specify:	Social media (Twitter, Whatsapp, Facebook etc)	Agree	None	None	Not very susceptible	Agree	N/A â€“ I do not work in a hospital/clinic setting	Receive the vaccine as soon as it is available to me	NA	Strongly agree	Strongly agree	No	I do not know / I would need more information	Yes, I would only accept the Covishield (AstraZeneca/Oxford/Serum Institute) vaccine	NA	NA	NA	Disagree	Disagree	Disagree	No	No	Yes	No	I don't know	I don't know	Yes
444	2021-02-14 22:57:00	2021-02-14 23:12:00	Registered Nurse	NA	NA	Public sector institution	Yes	Yes	Covishield (AstraZeneca/Oxford/Serum Institute) vaccine	NA	27	Female	None	NA	Nagaland	No	NA	NA	No	Radio/ television,Government source,Newspaper/Magazines,Healthcare providers,Internet	NA	Government source	I donâ€™t keep up to date	Neither agree nor disagree	Less than 100	None	Somewhat susceptible	Strongly agree	Agree	Receive the vaccine as soon as it is available to me	NA	Agree	Agree	No	Yes	N/A â€“ I have already received a vaccine	NA	No, I was not given a choice	NA	Neither agree nor disagree	Neither agree nor disagree	Disagree	NA	NA	NA	NA	NA	NA	NA
445	2021-02-15 01:07:00	2021-02-15 01:25:00	Medical doctor	NA	NA	Public sector institution	Yes	Yes	Covishield (AstraZeneca/Oxford/Serum Institute) vaccine	NA	38	Female	None	NA	Gujarat	No	NA	NA	Yes	Radio/ television,Colleagues,Newspaper/Magazines,Community members / Friends	NA	Healthcare providers	Social media (Twitter, Whatsapp, Facebook etc)	Strongly Agree	None	None	Not very susceptible	Strongly agree	Strongly agree	Receive the vaccine as soon as it is available to me	NA	Neither agree nor disagree	Agree	No	Yes	Yes, I would only accept the Covishield (AstraZeneca/Oxford/Serum Institute) vaccine	NA	NA	NA	Disagree	Disagree	Disagree	Yes	No	Yes	No	Yes	Yes	Yes
446	2021-02-15 08:09:00	2021-02-15 08:15:00	Public health professional (epidemiologist, surveillance team member, data collector, etc.)	NA	NA	Public sector institution	Yes	Yes	Covishield (AstraZeneca/Oxford/Serum Institute) vaccine	NA	38	Female	None	NA	Karnataka	Yes	Yes	Yes	Yes	Colleagues,Government source,Community members / Friends,Healthcare providers	NA	Government source	Radio/ television	Agree	None	None	Somewhat susceptible	Agree	Neither agree nor disagree	Receive the vaccine as soon as it is available to me	NA	Strongly agree	NA	No	Yes	N/A â€“ I have already received a vaccine	NA	No, I was not given a choice	NA	Disagree	Disagree	Disagree	NA	NA	Yes	NA	NA	NA	NA
447	2021-02-15 08:28:00	2021-02-15 08:38:00	Public health professional (epidemiologist, surveillance team member, data collector, etc.)	NA	NA	Public sector institution	Yes	No	NA	NA	40	Male	None	NA	Karnataka	No	NA	NA	Yes	Journal articles,Internet	NA	Journal articles	Journal articles	Agree	None	None	Somewhat susceptible	Strongly agree	Strongly agree	Receive the vaccine as soon as it is available to me	NA	Strongly agree	Strongly agree	No	Yes	No, I would accept ANY approved vaccine	NA	NA	NA	Strongly disagree	Strongly disagree	Disagree	No	No	Yes	No	No	No	Yes
448	2021-02-08 08:35:00	2021-02-08 08:47:00	Medical doctor	NA	NA	Private sector institution	Yes	Yes	Covishield (AstraZeneca/Oxford/Serum Institute) vaccine	NA	57	Female	Hypertension,Diabetes Mellitus	NA	Gujarat	No	NA	NA	Yes	Radio/ television,Social media (Twitter, Whatsapp, Facebook etc),Newspaper/Magazines,Community members / Friends,Healthcare providers	NA	Social media (Twitter, Whatsapp, Facebook etc)	Community members / Friends	Agree	Less than 100	None	Very susceptible	Strongly agree	Strongly agree	Receive the vaccine as soon as it is available to me	NA	Agree	Agree	No	Yes	Yes, I would only accept the Covishield (AstraZeneca/Oxford/Serum Institute) vaccine	NA	NA	NA	NA	NA	NA	NA	NA	NA	NA	NA	NA	NA
449	2021-02-05 12:35:00	2021-02-08 14:23:00	Hospital paramedical workers (X-ray technician, phlebotomist, physical therapist, nutritionist)	NA	NA	Public sector institution	Yes	No	NA	NA	NA	Female	Diabetes Mellitus,Other, specify	8 months pregnant so PIH	Karnataka	Yes	Yes	No	Yes	Social media (Twitter, Whatsapp, Facebook etc),Government source,Newspaper/Magazines,Healthcare providers	NA	Government source	Radio/ television	Neither agree nor disagree	Less than 100	2022-01-25	Very susceptible	Agree	Agree	Other, Specify	If pregnant lady can take only then I will take	Neither agree nor disagree	Agree	No	Yes	No, I would accept ANY approved vaccine	NA	NA	NA	NA	NA	NA	NA	NA	NA	NA	NA	NA	NA
450	2021-02-15 01:33:00	2021-02-16 05:01:00	Medical doctor	NA	NA	Public sector institution	Yes	Yes	Covishield (AstraZeneca/Oxford/Serum Institute) vaccine	NA	48	Male	Hypertension	NA	Maharashtra	No	NA	NA	Yes	Colleagues,Social media (Twitter, Whatsapp, Facebook etc),Government source,Journal articles,Newspaper/Magazines	NA	Government source	Social media (Twitter, Whatsapp, Facebook etc)	Agree	Less than 100	2022-01-25	Somewhat susceptible	Strongly agree	Agree	Receive the vaccine as soon as it is available to me	NA	Neither agree nor disagree	Agree	No	Yes	N/A â€“ I have already received a vaccine	NA	Other, specify:	Option not available to choose	Strongly disagree	Strongly disagree	Strongly disagree	No	No	Yes	No	No	No	Yes
451	2021-02-16 20:36:00	2021-02-16 20:41:00	Public health professional (epidemiologist, surveillance team member, data collector, etc.)	NA	NA	Public sector institution	Yes	Yes	Covaxin (Bharat Biotech) vaccine	NA	28	Male	None	NA	Maharashtra	NA	NA	NA	No	Social media (Twitter, Whatsapp, Facebook etc),Government source,Newspaper/Magazines	NA	Radio/ television	Family members	Agree	Less than 100	26 - 50	Somewhat susceptible	Agree	Agree	Receive the vaccine as soon as it is available to me	NA	Agree	Strongly agree	No	Yes	No, I would accept ANY approved vaccine	NA	NA	NA	Agree	Disagree	Disagree	No	No	Yes	Yes	No	Yes	Yes
452	2021-02-12 00:07:00	2021-02-12 00:13:00	Public health professional (epidemiologist, surveillance team member, data collector, etc.)	NA	NA	Private sector institution	No	No	NA	NA	35	Female	Other, specify	Hypothyroidism	West Bengal	No	NA	NA	No	Radio/ television,Colleagues,Hospital website,Social media (Twitter, Whatsapp, Facebook etc),Government source,Newspaper/Magazines,Internet	NA	Newspaper/Magazines	Social media (Twitter, Whatsapp, Facebook etc)	Disagree	None	None	Not very susceptible	Agree	Agree	Receive the vaccine as soon as it is available to me	NA	Agree	Agree	No	Yes	No, I would accept ANY approved vaccine	NA	NA	NA	NA	NA	NA	NA	NA	NA	NA	NA	NA	NA
453	2021-02-19 05:33:00	2021-02-19 05:50:00	Other, specify:	NA	Nursing faculty	Public sector institution	Yes	Yes	Covishield (AstraZeneca/Oxford/Serum Institute) vaccine	NA	55	Female	Chronic lung disease	NA	Kerala	No	NA	NA	Yes	Radio/ television,Social media (Twitter, Whatsapp, Facebook etc),Government source,Newspaper/Magazines,Healthcare providers,Internet	NA	Government source	Social media (Twitter, Whatsapp, Facebook etc)	Strongly Agree	Less than 100	None	Not very susceptible	Strongly agree	Agree	Receive the vaccine as soon as it is available to me	NA	Strongly agree	Strongly agree	No	Yes	N/A â€“ I have already received a vaccine	NA	No, I was not given a choice	NA	Disagree	Neither agree nor disagree	Disagree	No	No	Yes	No	No	No	I don't know
454	2021-02-19 07:55:00	2021-02-19 08:10:00	Medical doctor	NA	NA	Public sector institution	Yes	Yes	Covishield (AstraZeneca/Oxford/Serum Institute) vaccine	NA	54	Male	None	NA	Karnataka	No	NA	NA	Yes	Radio/ television,Colleagues,Government source,Newspaper/Magazines,Family members,Internet	NA	Government source	Community members / Friends	Strongly Agree	Less than 100	None	Somewhat susceptible	Agree	Agree	Other, Specify	Taken the vaccine	Agree	Agree	No	Yes	No, I would accept ANY approved vaccine	NA	NA	NA	Disagree	Disagree	Strongly disagree	Yes	Yes	Yes	No	Yes	No	Yes
455	2021-02-19 09:15:00	2021-02-19 09:22:00	Medical doctor	NA	NA	Public sector institution	Yes	Yes	Covishield (AstraZeneca/Oxford/Serum Institute) vaccine	NA	52	Female	Hypertension	NA	Karnataka	No	NA	NA	No	Hospital website,Social media (Twitter, Whatsapp, Facebook etc),Government source,Journal articles,Newspaper/Magazines,Internet	NA	Government source	Social media (Twitter, Whatsapp, Facebook etc)	Agree	101 â€“ 250	2022-01-25	Somewhat susceptible	Agree	Agree	Receive the vaccine as soon as it is available to me	NA	Agree	Agree	No	Yes	No, I would accept ANY approved vaccine	NA	NA	NA	Disagree	Disagree	Disagree	I don't know	I don't know	Yes	No	No	Yes	Yes
456	2021-02-13 09:00:00	2021-02-13 09:08:00	Registered Nurse	NA	NA	Private sector institution	Yes	Yes	Covaxin (Bharat Biotech) vaccine	NA	34	Female	None	NA	Odisha (former Orissa)	No	NA	NA	Yes	Radio/ television,Colleagues,Social media (Twitter, Whatsapp, Facebook etc),Newspaper/Magazines,Family members	NA	Radio/ television	Colleagues	Neither agree nor disagree	None	2022-01-25	Not very susceptible	Agree	N/A â€“ I do not work in a hospital/clinic setting	Receive the vaccine as soon as it is available to me	NA	Agree	Agree	No	Yes	Yes, I would only accept the Covaxin (Bharat Biotech) vaccine	NA	NA	NA	NA	NA	NA	NA	NA	NA	NA	NA	NA	NA
457	2021-02-20 20:17:00	2021-02-20 20:23:00	Medical doctor	NA	NA	Public sector institution	Yes	Yes	Covishield (AstraZeneca/Oxford/Serum Institute) vaccine	NA	45	Male	None	NA	Chhattisgarh	Yes	Yes	No	Yes	Social media (Twitter, Whatsapp, Facebook etc),Journal articles,Healthcare providers,Internet	NA	Journal articles	Community members / Friends	Strongly Agree	More than 500	2022-01-25	Somewhat susceptible	Agree	Neither agree nor disagree	Receive the vaccine as soon as it is available to me	NA	Agree	Strongly agree	NA	Yes	N/A â€“ I have already received a vaccine	NA	No, I was not given a choice	NA	Neither agree nor disagree	Neither agree nor disagree	Strongly disagree	No	No	No	Yes	No	No	Yes
458	2021-02-20 20:16:00	2021-02-20 20:31:00	Medical doctor	NA	NA	Public sector institution	Yes	No	NA	NA	32	Male	None	NA	Maharashtra	Yes	Yes	Yes	Yes	Radio/ television,Colleagues,Social media (Twitter, Whatsapp, Facebook etc),Government source,Journal articles,Newspaper/Magazines,Internet	NA	Journal articles	Social media (Twitter, Whatsapp, Facebook etc)	Neither agree nor disagree	Less than 100	26 - 50	Very susceptible	Neither agree nor disagree	Agree	Receive the vaccine as soon as it is available to me	NA	Agree	Agree	No	I do not know / I would need more information	Yes, but I am waiting for a different vaccine to be approved. Specify product:	Intra nasal application	NA	NA	Neither agree nor disagree	Neither agree nor disagree	Disagree	No	No	No	No	Yes	No	Yes
459	2021-02-20 20:25:00	2021-02-20 20:33:00	Medical doctor	NA	NA	Private sector institution	Yes	Yes	Covishield (AstraZeneca/Oxford/Serum Institute) vaccine	NA	47	Male	None	NA	Punjab	No	NA	NA	Yes	Government source,Journal articles,Newspaper/Magazines,Healthcare providers,Internet	NA	Internet	Social media (Twitter, Whatsapp, Facebook etc)	Agree	250 â€“ 500	26 - 50	Very susceptible	Strongly agree	Strongly agree	Receive the vaccine as soon as it is available to me	NA	Agree	Agree	No	Yes	Yes, I would only accept the Covishield (AstraZeneca/Oxford/Serum Institute) vaccine	NA	NA	NA	Strongly disagree	Disagree	Disagree	No	No	Yes	Yes	Yes	Yes	Yes
460	2021-02-20 20:10:00	2021-02-20 20:43:00	Medical doctor	NA	NA	Public sector institution	No	No	NA	NA	37	Male	None	NA	Chhattisgarh	No	NA	NA	Yes	Colleagues,Social media (Twitter, Whatsapp, Facebook etc),Government source,Journal articles	NA	Social media (Twitter, Whatsapp, Facebook etc)	Government source	Agree	Less than 100	2022-01-25	Not at all susceptible	Agree	Agree	Definitely not receive it	NA	Neither agree nor disagree	Neither agree nor disagree	NA	No	Yes, but I am waiting for a different vaccine to be approved. Specify product:	NA	NA	NA	Neither agree nor disagree	Agree	Disagree	NA	NA	Yes	NA	NA	NA	Yes
461	2021-02-20 20:37:00	2021-02-20 21:06:00	Medical doctor	NA	NA	Public sector institution	Yes	Yes	Covishield (AstraZeneca/Oxford/Serum Institute) vaccine	NA	46	Male	None	NA	Chhattisgarh	No	NA	NA	No	Radio/ television,Social media (Twitter, Whatsapp, Facebook etc),Government source,Journal articles,Newspaper/Magazines,Internet	NA	Government source	Social media (Twitter, Whatsapp, Facebook etc)	Agree	Less than 100	2022-01-25	Not very susceptible	Agree	Agree	Receive the vaccine as soon as it is available to me	NA	Strongly agree	Strongly agree	No	Yes	Yes, I would only accept the Covishield (AstraZeneca/Oxford/Serum Institute) vaccine	NA	NA	NA	Agree	Agree	Disagree	NA	NA	Yes	NA	NA	NA	NA
462	2021-02-20 21:03:00	2021-02-20 21:11:00	Medical doctor	NA	NA	Public sector institution	Yes	Yes	Covishield (AstraZeneca/Oxford/Serum Institute) vaccine	NA	47	Male	None	NA	Chhattisgarh	No	NA	NA	Yes	Radio/ television,Colleagues,Social media (Twitter, Whatsapp, Facebook etc),Government source,Journal articles,Healthcare providers,Internet	NA	Government source	Social media (Twitter, Whatsapp, Facebook etc)	Agree	Less than 100	2022-01-25	Somewhat susceptible	Agree	Agree	Receive the vaccine as soon as it is available to me	NA	Agree	Agree	NA	Yes	N/A â€“ I have already received a vaccine	NA	No, I was willing to accept ANY approved vaccine	NA	Disagree	Neither agree nor disagree	Disagree	I don't know	I don't know	Yes	No	I don't know	Yes	No
463	2021-02-20 21:27:00	2021-02-20 21:36:00	Medical doctor	NA	NA	Public sector institution	Yes	Yes	Covaxin (Bharat Biotech) vaccine	NA	37	Male	None	NA	Maharashtra	Yes	Yes	No	Yes	Colleagues,Social media (Twitter, Whatsapp, Facebook etc),Government source,Journal articles,Family members,Healthcare providers,Internet	NA	Government source	Radio/ television	Neither agree nor disagree	101 â€“ 250	26 - 50	Extremely susceptible	Agree	Agree	Receive the vaccine as soon as it is available to me	NA	Neither agree nor disagree	Agree	No	Yes	Yes, I would only accept the Covaxin (Bharat Biotech) vaccine	NA	NA	NA	Neither agree nor disagree	Neither agree nor disagree	Strongly disagree	Yes	No	Yes	No	I don't know	No	Yes
464	2021-02-20 21:32:00	2021-02-20 21:40:00	Medical doctor	NA	NA	Public sector institution	Yes	Yes	Covishield (AstraZeneca/Oxford/Serum Institute) vaccine	NA	37	Male	Diabetes Mellitus	NA	Chhattisgarh	No	NA	NA	NA	Colleagues	NA	Colleagues	Colleagues	Agree	Less than 100	2022-01-25	Not at all susceptible	Agree	Agree	Receive the vaccine as soon as it is available to me	NA	Agree	NA	NA	Yes	Yes, I would only accept the Covishield (AstraZeneca/Oxford/Serum Institute) vaccine	NA	NA	NA	Disagree	NA	NA	NA	NA	NA	NA	NA	NA	NA
465	2021-02-20 21:38:00	2021-02-20 21:46:00	Medical doctor	NA	NA	Public sector institution	Yes	Yes	Covishield (AstraZeneca/Oxford/Serum Institute) vaccine	NA	38	Male	Diabetes Mellitus	NA	Chhattisgarh	Yes	No	No	Yes	Radio/ television,Colleagues,Hospital website,Social media (Twitter, Whatsapp, Facebook etc),Government source,Journal articles,Newspaper/Magazines,Family members,Community members / Friends,Internet	NA	Government source	Social media (Twitter, Whatsapp, Facebook etc)	Agree	101 â€“ 250	2022-01-25	Somewhat susceptible	Strongly agree	Strongly agree	Other, Specify	Already received	Strongly agree	Strongly agree	No	Yes	Yes, I would only accept the Covishield (AstraZeneca/Oxford/Serum Institute) vaccine	NA	NA	NA	Strongly disagree	Strongly disagree	Strongly disagree	Yes	No	Yes	No	No	No	Yes
466	2021-02-20 21:40:00	2021-02-20 21:52:00	Medical doctor	NA	NA	Public sector institution	Yes	Yes	Covishield (AstraZeneca/Oxford/Serum Institute) vaccine	NA	39	Male	None	NA	Chhattisgarh	Yes	Yes	No	Yes	Government source,Journal articles	NA	Government source	Community members / Friends	Agree	Less than 100	26 - 50	Somewhat susceptible	Agree	Agree	Receive the vaccine as soon as it is available to me	NA	Agree	Agree	No	Yes	No, I would accept ANY approved vaccine	NA	NA	NA	NA	NA	Disagree	NA	NA	Yes	NA	NA	NA	Yes
467	2021-02-20 21:47:00	2021-02-20 21:55:00	Other, specify:	NA	Rma	Public sector institution	Yes	Yes	Covishield (AstraZeneca/Oxford/Serum Institute) vaccine	NA	38	Male	None	NA	Chhattisgarh	No	NA	NA	Yes	Government source,Newspaper/Magazines,Community members / Friends	NA	Radio/ television	Radio/ television	Agree	101 â€“ 250	2022-01-25	Somewhat susceptible	Agree	Agree	Receive the vaccine as soon as it is available to me	NA	Strongly agree	Strongly agree	No	Yes	Yes, I would only accept the Covishield (AstraZeneca/Oxford/Serum Institute) vaccine	NA	NA	NA	Agree	Strongly agree	Agree	Yes	Yes	Yes	Yes	Yes	Yes	Yes
468	2021-02-20 21:41:00	2021-02-20 21:58:00	Other, specify:	NA	Rural Medical Assistant	Public sector institution	Yes	Yes	Covishield (AstraZeneca/Oxford/Serum Institute) vaccine	NA	35	Male	None	NA	Chhattisgarh	No	NA	NA	Yes	Radio/ television,Colleagues,Hospital website,Social media (Twitter, Whatsapp, Facebook etc),Government source,Newspaper/Magazines,Healthcare providers,Internet	NA	Government source	Social media (Twitter, Whatsapp, Facebook etc)	Agree	More than 500	76 - 100	Somewhat susceptible	Strongly agree	Strongly agree	Receive the vaccine as soon as it is available to me	NA	Strongly agree	Strongly agree	No	Yes	N/A â€“ I have already received a vaccine	NA	Yes, I was only willing to accept the Covishield (AstraZeneca/Oxford/Serum Institute) vaccine	NA	Strongly disagree	Strongly disagree	Strongly disagree	Yes	I don't know	Yes	No	No	No	No
469	2021-02-20 21:58:00	2021-02-20 22:12:00	Medical doctor	NA	NA	Public sector institution	Yes	Yes	Covaxin (Bharat Biotech) vaccine	NA	31	Female	None	NA	Maharashtra	No	NA	NA	Yes	Radio/ television,Colleagues,Hospital website,Government source,Family members,Healthcare providers,Internet	NA	Healthcare providers	Social media (Twitter, Whatsapp, Facebook etc)	Agree	Less than 100	2022-01-25	Somewhat susceptible	Agree	Strongly agree	Other, Specify	Taken	Neither agree nor disagree	Agree	No	Yes	Yes, I would only accept the Covaxin (Bharat Biotech) vaccine	NA	NA	NA	Agree	Strongly agree	Disagree	No	No	Yes	No	Yes	Yes	Yes
470	2021-02-20 22:07:00	2021-02-20 22:14:00	Medical doctor	NA	NA	Public sector institution	Yes	Yes	Covishield (AstraZeneca/Oxford/Serum Institute) vaccine	NA	39	Male	Diabetes Mellitus	NA	Chhattisgarh	No	NA	NA	No	Government source,Healthcare providers	NA	Hospital website	Healthcare providers	Strongly Agree	Less than 100	2022-01-25	Somewhat susceptible	Strongly agree	Strongly agree	Receive the vaccine as soon as it is available to me	NA	Strongly agree	NA	No	Yes	Yes, I would only accept the Covishield (AstraZeneca/Oxford/Serum Institute) vaccine	NA	NA	NA	Strongly agree	NA	NA	Yes	No	Yes	Yes	Yes	Yes	Yes
471	2021-02-20 22:04:00	2021-02-20 22:20:00	Medical doctor	NA	NA	Public sector institution	Yes	Yes	Covishield (AstraZeneca/Oxford/Serum Institute) vaccine	NA	38	Male	None	NA	Chhattisgarh	No	NA	NA	No	Social media (Twitter, Whatsapp, Facebook etc)	NA	Social media (Twitter, Whatsapp, Facebook etc)	Social media (Twitter, Whatsapp, Facebook etc)	Agree	Less than 100	2022-01-25	Somewhat susceptible	Agree	Agree	Receive the vaccine as soon as it is available to me	NA	Agree	Strongly agree	No	Yes	Yes, I would only accept the Covishield (AstraZeneca/Oxford/Serum Institute) vaccine	NA	NA	NA	Agree	Agree	Agree	Yes	No	Yes	NA	Yes	No	No
472	2021-02-20 21:01:00	2021-02-20 22:22:00	Other, specify:	NA	Staff of medical school	Public sector institution	NA	Yes	Covishield (AstraZeneca/Oxford/Serum Institute) vaccine	NA	47	Male	None	NA	Chhattisgarh	No	NA	NA	Yes	Radio/ television,Colleagues,Social media (Twitter, Whatsapp, Facebook etc),Government source,Newspaper/Magazines,Healthcare providers	NA	Government source	Social media (Twitter, Whatsapp, Facebook etc)	Agree	None	None	Very susceptible	Strongly agree	Strongly agree	Receive the vaccine as soon as it is available to me	NA	Neither agree nor disagree	Agree	NA	Yes	Yes, I would only accept the Covishield (AstraZeneca/Oxford/Serum Institute) vaccine	NA	NA	NA	Neither agree nor disagree	Agree	Disagree	No	No	Yes	No	I don't know	No	Yes
473	2021-02-20 22:16:00	2021-02-20 22:30:00	Other, specify:	NA	rural medical assistant	Public sector institution	Yes	Yes	Covishield (AstraZeneca/Oxford/Serum Institute) vaccine	NA	39	Female	Asthma	NA	Chhattisgarh	Yes	Yes	No	Yes	Radio/ television,Colleagues,Hospital website,Social media (Twitter, Whatsapp, Facebook etc),Government source,Newspaper/Magazines,Healthcare providers,Internet	NA	Government source	Social media (Twitter, Whatsapp, Facebook etc)	Strongly Agree	101 â€“ 250	2022-01-25	Very susceptible	Strongly agree	Strongly agree	Receive the vaccine as soon as it is available to me	NA	Agree	Agree	No	Yes	N/A â€“ I have already received a vaccine	NA	No, I was not given a choice	NA	Disagree	Agree	Disagree	Yes	NA	Yes	No	No	NA	Yes
474	2021-02-20 22:22:00	2021-02-20 22:33:00	Medical doctor	NA	NA	Public sector institution	Yes	Yes	Covishield (AstraZeneca/Oxford/Serum Institute) vaccine	NA	37	Male	Diabetes Mellitus	NA	Chhattisgarh	No	NA	NA	Yes	Government source	NA	NA	NA	Agree	250 â€“ 500	2022-01-25	Not at all susceptible	Disagree	Agree	Receive the vaccine as soon as it is available to me	NA	Strongly agree	Agree	Yes	Yes	Yes, I would only accept the Covishield (AstraZeneca/Oxford/Serum Institute) vaccine	NA	NA	NA	Agree	Neither agree nor disagree	Agree	Yes	No	Yes	I don't know	I don't know	Yes	Yes
475	2021-02-20 22:13:00	2021-02-20 22:42:00	Medical doctor	NA	NA	Public sector institution	Yes	Yes	Covishield (AstraZeneca/Oxford/Serum Institute) vaccine	NA	38	Male	None	NA	Chhattisgarh	No	NA	NA	Yes	Government source	NA	Government source	Newspaper/Magazines	Agree	101 â€“ 250	I do not know	Not very susceptible	Strongly agree	Strongly agree	Receive the vaccine as soon as it is available to me	NA	Agree	Strongly agree	No	Yes	N/A â€“ I have already received a vaccine	NA	No, I was not given a choice	NA	Neither agree nor disagree	Disagree	Disagree	Yes	I don't know	NA	I don't know	I don't know	I don't know	I don't know
476	2021-02-20 22:37:00	2021-02-20 22:47:00	Other, specify:	NA	RMA	Public sector institution	Yes	Yes	Covishield (AstraZeneca/Oxford/Serum Institute) vaccine	NA	37	Male	None	NA	Chhattisgarh	No	NA	NA	Yes	Government source	NA	Government source	Government source	Agree	101 â€“ 250	26 - 50	Very susceptible	Agree	Agree	Receive the vaccine as soon as it is available to me	NA	Strongly agree	Strongly agree	No	Yes	Yes, I would only accept the Covishield (AstraZeneca/Oxford/Serum Institute) vaccine	NA	NA	NA	Agree	Neither agree nor disagree	Agree	Yes	No	Yes	Yes	Yes	Yes	Yes
477	2021-02-20 22:46:00	2021-02-20 22:55:00	Other, specify:	NA	RMA	Public sector institution	Yes	Yes	Covishield (AstraZeneca/Oxford/Serum Institute) vaccine	NA	37	Male	None	NA	Chhattisgarh	No	NA	NA	Yes	Social media (Twitter, Whatsapp, Facebook etc)	NA	Internet	Colleagues	Agree	Less than 100	51 - 75	Somewhat susceptible	Strongly agree	Strongly agree	Receive the vaccine as soon as it is available to me	NA	Strongly agree	Strongly agree	No	Yes	Yes, I would only accept the Covishield (AstraZeneca/Oxford/Serum Institute) vaccine	NA	NA	NA	Agree	Agree	Disagree	No	Yes	No	Yes	Yes	Yes	Yes
478	2021-02-20 22:41:00	2021-02-20 22:57:00	Medical doctor	NA	NA	Public sector institution	Yes	Yes	Covishield (AstraZeneca/Oxford/Serum Institute) vaccine	NA	36	Male	None	NA	Chhattisgarh	Yes	Yes	Yes	Yes	Radio/ television,Social media (Twitter, Whatsapp, Facebook etc),Government source	NA	Government source	Social media (Twitter, Whatsapp, Facebook etc)	Strongly Agree	101 â€“ 250	2022-01-25	Extremely susceptible	Agree	Agree	Receive the vaccine as soon as it is available to me	NA	Strongly agree	Strongly agree	NA	Yes	N/A â€“ I have already received a vaccine	NA	Yes, I was only willing to accept the Covishield (AstraZeneca/Oxford/Serum Institute) vaccine	NA	Strongly disagree	Strongly disagree	Strongly disagree	Yes	No	Yes	No	Yes	Yes	Yes
479	2021-02-20 22:50:00	2021-02-20 23:09:00	Medical doctor	NA	NA	Public sector institution	Yes	Yes	Covishield (AstraZeneca/Oxford/Serum Institute) vaccine	NA	38	Male	None	NA	Chhattisgarh	Yes	Yes	No	Yes	Government source	NA	Government source	Community members / Friends	Agree	Less than 100	2022-01-25	Very susceptible	Strongly agree	Strongly agree	Receive the vaccine as soon as it is available to me	NA	Agree	NA	Yes	Yes	Yes, I would only accept the Covishield (AstraZeneca/Oxford/Serum Institute) vaccine	NA	NA	NA	Strongly agree	Strongly agree	Disagree	NA	NA	NA	NA	NA	NA	Yes
480	2021-02-20 23:09:00	2021-02-20 23:21:00	Other, specify:	NA	Rma	Public sector institution	Yes	Yes	Covishield (AstraZeneca/Oxford/Serum Institute) vaccine	NA	34	Female	None	NA	Chhattisgarh	No	NA	NA	No	Radio/ television,Social media (Twitter, Whatsapp, Facebook etc),Government source,Newspaper/Magazines,Healthcare providers	NA	Social media (Twitter, Whatsapp, Facebook etc)	Newspaper/Magazines	Strongly Agree	250 â€“ 500	76 - 100	Extremely susceptible	Strongly agree	Strongly agree	Receive the vaccine as soon as it is available to me	NA	Strongly agree	Agree	No	Yes	No, I would accept ANY approved vaccine	NA	NA	NA	Agree	Agree	Disagree	No	Yes	Yes	Yes	No	No	Yes
481	2021-02-20 23:20:00	2021-02-20 23:36:00	Other, specify:	NA	RURAL MEDICAL ASSISTANT	Public sector institution	Yes	Yes	Covishield (AstraZeneca/Oxford/Serum Institute) vaccine	NA	38	Male	Other, specify	Sickles cell diseases	Chhattisgarh	No	NA	NA	Yes	Radio/ television,Colleagues,Hospital website,Social media (Twitter, Whatsapp, Facebook etc),Government source,Journal articles,Newspaper/Magazines,Internet	NA	Government source	Social media (Twitter, Whatsapp, Facebook etc)	Agree	Less than 100	2022-01-25	Somewhat susceptible	Agree	Agree	Only receive the vaccine if Iâ€™m required to for work	NA	Agree	Agree	No	Yes	Yes, I would only accept the Covishield (AstraZeneca/Oxford/Serum Institute) vaccine	NA	NA	NA	Disagree	Disagree	Disagree	No	No	Yes	No	No	No	Yes
482	2021-02-21 00:08:00	2021-02-21 00:11:00	Medical doctor	NA	NA	Public sector institution	Yes	Yes	Covishield (AstraZeneca/Oxford/Serum Institute) vaccine	NA	35	Male	None	NA	Chhattisgarh	Yes	Yes	No	Yes	Hospital website,Social media (Twitter, Whatsapp, Facebook etc),Government source,Healthcare providers	NA	NA	NA	Agree	101 â€“ 250	26 - 50	Somewhat susceptible	Strongly agree	Agree	Receive the vaccine as soon as it is available to me	NA	Strongly agree	Strongly agree	Yes	Yes	Yes, I would only accept the Covishield (AstraZeneca/Oxford/Serum Institute) vaccine	NA	NA	NA	Neither agree nor disagree	Strongly agree	Strongly agree	Yes	NA	NA	NA	NA	NA	NA
483	2021-02-20 22:32:00	2021-02-21 00:17:00	Other, specify:	NA	PMHM	Public sector institution	Yes	Yes	Covishield (AstraZeneca/Oxford/Serum Institute) vaccine	NA	37	Male	None	NA	Chhattisgarh	No	NA	NA	Yes	Government source	NA	NA	NA	Agree	Less than 100	2022-01-25	Somewhat susceptible	Agree	Agree	Receive the vaccine as soon as it is available to me	NA	Agree	NA	No	Yes	N/A â€“ I have already received a vaccine	NA	No, I was not given a choice	NA	Agree	NA	Agree	Yes	Yes	Yes	No	NA	Yes	Yes
484	2021-02-21 00:19:00	2021-02-21 00:37:00	NA	NA	NA	Public sector institution	Yes	Yes	Covishield (AstraZeneca/Oxford/Serum Institute) vaccine	NA	36	Female	None	NA	Chhattisgarh	No	NA	NA	Yes	Radio/ television,Hospital website,Government source,Newspaper/Magazines	NA	Government source	Social media (Twitter, Whatsapp, Facebook etc)	Agree	Less than 100	2022-01-25	Not very susceptible	Agree	Agree	Receive the vaccine as soon as it is available to me	NA	Agree	Agree	No	Yes	N/A â€“ I have already received a vaccine	NA	No, I was willing to accept ANY approved vaccine	NA	Disagree	Disagree	Disagree	NA	NA	Yes	NA	NA	NA	NA
485	2021-02-21 00:30:00	2021-02-21 00:41:00	Other, specify:	NA	RMA	Public sector institution	Yes	Yes	Covishield (AstraZeneca/Oxford/Serum Institute) vaccine	NA	39	Male	None	NA	Chhattisgarh	No	NA	NA	Yes	Government source,Newspaper/Magazines,Healthcare providers,Internet	NA	Government source	Social media (Twitter, Whatsapp, Facebook etc)	Neither agree nor disagree	More than 500	2022-01-25	Very susceptible	Strongly agree	Agree	Receive the vaccine as soon as it is available to me	NA	Strongly agree	Strongly agree	No	Yes	N/A â€“ I have already received a vaccine	NA	No, I was willing to accept ANY approved vaccine	NA	Disagree	Disagree	Strongly disagree	No	No	Yes	No	No	No	Yes
486	2021-02-21 03:20:00	2021-02-21 03:34:00	Other, specify:	NA	Rural Medical Assistant	Public sector institution	Yes	Yes	Covishield (AstraZeneca/Oxford/Serum Institute) vaccine	NA	39	Male	None	NA	Chhattisgarh	No	NA	NA	Yes	Radio/ television,Colleagues,Social media (Twitter, Whatsapp, Facebook etc),Government source,Journal articles,Newspaper/Magazines,Internet	NA	Government source	Community members / Friends	Strongly Agree	Less than 100	2022-01-25	Somewhat susceptible	Strongly agree	Strongly agree	Other, Specify	Already received	Strongly agree	Strongly agree	No	Yes	N/A â€“ I have already received a vaccine	NA	No, I was not given a choice	NA	Disagree	Disagree	Disagree	Yes	I don't know	Yes	Yes	Yes	Yes	Yes
487	2021-02-21 03:12:00	2021-02-21 03:35:00	Medical doctor	NA	NA	Public sector institution	Yes	Yes	Covishield (AstraZeneca/Oxford/Serum Institute) vaccine	NA	35	Male	None	NA	Chhattisgarh	No	NA	NA	Yes	Radio/ television,Social media (Twitter, Whatsapp, Facebook etc),Government source,Newspaper/Magazines,Internet	NA	Government source	Community members / Friends	Strongly Agree	101 â€“ 250	2022-01-25	Very susceptible	Strongly agree	Strongly agree	Receive the vaccine as soon as it is available to me	NA	Strongly agree	Strongly agree	No	Yes	No, I would accept ANY approved vaccine	NA	NA	NA	Disagree	Agree	Strongly disagree	No	No	Yes	No	No	No	Yes
488	2021-02-21 04:00:00	2021-02-21 04:15:00	Medical doctor	NA	NA	Public sector institution	Yes	Yes	Covishield (AstraZeneca/Oxford/Serum Institute) vaccine	NA	37	Male	None	NA	Chhattisgarh	No	NA	NA	Yes	Radio/ television,Social media (Twitter, Whatsapp, Facebook etc),Government source,Internet	NA	Radio/ television	Colleagues	Agree	Less than 100	2022-01-25	Not very susceptible	Strongly agree	Strongly agree	Receive the vaccine as soon as it is available to me	NA	Strongly agree	Strongly agree	No	Yes	Yes, I would only accept the Covishield (AstraZeneca/Oxford/Serum Institute) vaccine	NA	NA	NA	Neither agree nor disagree	Neither agree nor disagree	Disagree	Yes	Yes	Yes	No	No	No	Yes
489	2021-02-21 04:13:00	2021-02-21 04:19:00	Medical doctor	NA	NA	Public sector institution	Yes	Yes	Covishield (AstraZeneca/Oxford/Serum Institute) vaccine	NA	37	Male	None	NA	Chhattisgarh	No	NA	NA	Yes	Government source	NA	Government source	Social media (Twitter, Whatsapp, Facebook etc)	Agree	101 â€“ 250	2022-01-25	Very susceptible	Agree	Agree	Receive the vaccine as soon as it is available to me	NA	Strongly agree	Strongly agree	No	Yes	NA	NA	NA	NA	Agree	Strongly agree	Strongly agree	Yes	NA	NA	NA	NA	NA	NA
490	2021-02-21 03:56:00	2021-02-21 04:20:00	Medical doctor	NA	NA	Public sector institution	Yes	Yes	Covishield (AstraZeneca/Oxford/Serum Institute) vaccine	NA	38	Male	None	NA	Chandigarh	No	NA	NA	No	Government source	NA	Healthcare providers	Healthcare providers	Strongly Agree	101 â€“ 250	76 - 100	Not at all susceptible	Strongly agree	Strongly agree	Receive the vaccine as soon as it is available to me	NA	Strongly agree	NA	No	Yes	Yes, I would only accept the Covishield (AstraZeneca/Oxford/Serum Institute) vaccine	NA	NA	NA	Disagree	Strongly agree	Strongly agree	Yes	No	Yes	Yes	NA	Yes	Yes
491	2021-02-21 04:19:00	2021-02-21 04:25:00	Other, specify:	NA	Rural medical assistant	Public sector institution	Yes	Yes	Covishield (AstraZeneca/Oxford/Serum Institute) vaccine	NA	38	Male	None	NA	NA	Yes	Yes	No	Yes	Hospital website	NA	NA	NA	Strongly Agree	250 â€“ 500	2022-01-25	Very susceptible	Agree	Agree	Receive the vaccine as soon as it is available to me	NA	Agree	Strongly agree	NA	Yes	Yes, I would only accept the Covishield (AstraZeneca/Oxford/Serum Institute) vaccine	NA	NA	NA	Agree	Agree	Strongly agree	Yes	Yes	Yes	Yes	No	Yes	Yes
492	2021-02-21 04:12:00	2021-02-21 04:25:00	Other, specify:	NA	Rural medical assistant	Public sector institution	Yes	Yes	Covishield (AstraZeneca/Oxford/Serum Institute) vaccine	NA	40	Male	None	NA	Chhattisgarh	No	NA	NA	Yes	Radio/ television,Government source,Newspaper/Magazines	NA	Government source	Social media (Twitter, Whatsapp, Facebook etc)	Neither agree nor disagree	101 â€“ 250	2022-01-25	Not very susceptible	Agree	Agree	Receive the vaccine as soon as it is available to me	NA	Agree	Agree	No	Yes	Yes, I would only accept the Covishield (AstraZeneca/Oxford/Serum Institute) vaccine	NA	NA	NA	Strongly agree	Agree	Disagree	NA	NA	Yes	NA	NA	NA	NA
493	2021-02-21 04:20:00	2021-02-21 04:37:00	Other, specify:	NA	RMA	Public sector institution	Yes	Yes	Covaxin (Bharat Biotech) vaccine	NA	45	Male	None	NA	Chhattisgarh	Yes	Yes	No	No	Radio/ television,Colleagues,Hospital website,Social media (Twitter, Whatsapp, Facebook etc),Government source,Journal articles,Newspaper/Magazines,Family members,Community members / Friends,Healthcare providers,Internet	NA	Government source	Social media (Twitter, Whatsapp, Facebook etc)	Strongly Agree	Less than 100	2022-01-25	Somewhat susceptible	Strongly agree	Agree	Receive the vaccine as soon as it is available to me	NA	Strongly agree	Strongly agree	No	Yes	N/A â€“ I have already received a vaccine	NA	No, I was willing to accept ANY approved vaccine	NA	Disagree	Disagree	Disagree	Yes	I don't know	Yes	No	I don't know	I don't know	Yes
494	2021-02-21 04:38:00	2021-02-21 04:43:00	Medical doctor	NA	NA	Public sector institution	Yes	Yes	Covishield (AstraZeneca/Oxford/Serum Institute) vaccine	NA	34	Male	None	NA	NA	No	NA	NA	No	Social media (Twitter, Whatsapp, Facebook etc)	NA	NA	NA	Strongly Agree	Less than 100	2022-01-25	Not very susceptible	Strongly agree	Strongly agree	Receive the vaccine as soon as it is available to me	NA	Strongly agree	Agree	No	Yes	Yes, I would only accept the Covishield (AstraZeneca/Oxford/Serum Institute) vaccine	NA	NA	NA	Agree	Agree	Agree	Yes	No	Yes	Yes	No	Yes	Yes
495	2021-02-21 04:16:00	2021-02-21 04:52:00	Medical doctor	NA	NA	Public sector institution	No	No	NA	NA	34	Female	Other, specify	pregnancy	Chhattisgarh	No	NA	NA	Yes	Social media (Twitter, Whatsapp, Facebook etc),Government source	NA	Social media (Twitter, Whatsapp, Facebook etc)	Family members	Strongly Agree	Less than 100	None	Not at all susceptible	Strongly agree	Agree	Wait until itâ€™s been available for 6 months, to see how it affects other people	NA	Agree	Agree	No	No	No, I would NOT accept any currently approved vaccine	NA	NA	NA	Strongly agree	Agree	Disagree	No	No	Yes	Yes	I don't know	Yes	Yes
496	2021-02-21 04:20:00	2021-02-21 04:54:00	Medical doctor	NA	NA	Public sector institution	Yes	Yes	Covishield (AstraZeneca/Oxford/Serum Institute) vaccine	NA	36	Male	None	NA	Chhattisgarh	No	NA	NA	Yes	Hospital website,Social media (Twitter, Whatsapp, Facebook etc),Government source,Journal articles,Newspaper/Magazines	NA	Government source	Social media (Twitter, Whatsapp, Facebook etc)	Strongly Agree	250 â€“ 500	26 - 50	Somewhat susceptible	Strongly agree	Strongly agree	Receive the vaccine as soon as it is available to me	NA	Strongly agree	Strongly agree	No	Yes	No, I would accept ANY approved vaccine	NA	NA	NA	Strongly disagree	Strongly disagree	Strongly disagree	Yes	Yes	Yes	No	No	No	Yes
497	2021-02-21 04:45:00	2021-02-21 05:03:00	Other, specify:	NA	Rural medical assistant	Public sector institution	Yes	Yes	Covishield (AstraZeneca/Oxford/Serum Institute) vaccine	NA	36	Female	None	NA	Chhattisgarh	Yes	Yes	Yes	Yes	Hospital website	NA	Government source	Government source	Agree	101 â€“ 250	2022-01-25	Not at all susceptible	Strongly agree	Strongly agree	Receive the vaccine as soon as it is available to me	NA	Strongly agree	Strongly agree	Yes	Yes	Yes, I would only accept the Covishield (AstraZeneca/Oxford/Serum Institute) vaccine	NA	NA	NA	Neither agree nor disagree	Neither agree nor disagree	Neither agree nor disagree	Yes	I don't know	Yes	Yes	I don't know	Yes	Yes
498	2021-02-21 04:58:00	2021-02-21 05:08:00	Medical doctor	NA	NA	Public sector institution	Yes	Yes	Covaxin (Bharat Biotech) vaccine	NA	41	Male	Diabetes Mellitus	NA	Chhattisgarh	No	NA	NA	Yes	Radio/ television,Hospital website,Social media (Twitter, Whatsapp, Facebook etc),Government source,Journal articles,Newspaper/Magazines,Family members,Community members / Friends,Healthcare providers,Internet	NA	Government source	Government source	Strongly Agree	250 â€“ 500	51 - 75	Somewhat susceptible	Strongly agree	Strongly agree	Receive the vaccine as soon as it is available to me	NA	Strongly agree	Agree	No	Yes	N/A â€“ I have already received a vaccine	NA	No, I was not given a choice	NA	Disagree	Neither agree nor disagree	Disagree	Yes	Yes	NA	NA	NA	NA	NA
499	2021-02-21 05:18:00	2021-02-21 05:37:00	Other, specify:	NA	Assistent medical officer	Public sector institution	Yes	Yes	Covishield (AstraZeneca/Oxford/Serum Institute) vaccine	NA	35	Male	None	NA	Chhattisgarh	No	NA	NA	Yes	Radio/ television,Social media (Twitter, Whatsapp, Facebook etc),Government source,Internet	NA	Government source	I donâ€™t keep up to date	Strongly Agree	250 â€“ 500	26 - 50	Not at all susceptible	Strongly agree	Strongly agree	Receive the vaccine as soon as it is available to me	NA	Strongly agree	Strongly agree	No	Yes	N/A â€“ I have already received a vaccine	NA	No, I was willing to accept ANY approved vaccine	NA	Strongly agree	Strongly agree	Disagree	No	Yes	Yes	Yes	Yes	Yes	Yes
500	2021-02-20 22:50:00	2021-02-21 05:42:00	Non-Healthcare Frontline Worker, specify:	Rma	NA	Public sector institution	Yes	Yes	Covishield (AstraZeneca/Oxford/Serum Institute) vaccine	NA	37	Male	None	NA	Chhattisgarh	No	NA	NA	No	Radio/ television,Colleagues,Hospital website,Social media (Twitter, Whatsapp, Facebook etc),Government source,Journal articles,Newspaper/Magazines,Community members / Friends,Healthcare providers,Internet	NA	Government source	Social media (Twitter, Whatsapp, Facebook etc)	Agree	Less than 100	2022-01-25	Somewhat susceptible	Strongly agree	Strongly agree	Receive the vaccine as soon as it is available to me	NA	Agree	Strongly agree	No	Yes	Yes, I would only accept the Covishield (AstraZeneca/Oxford/Serum Institute) vaccine	NA	NA	NA	Agree	Neither agree nor disagree	Neither agree nor disagree	Yes	I don't know	Yes	Yes	Yes	I don't know	Yes
501	2021-02-21 06:18:00	2021-02-21 06:27:00	Medical doctor	NA	NA	Private sector institution	Yes	Yes	Covishield (AstraZeneca/Oxford/Serum Institute) vaccine	NA	48	Male	None	NA	Madhya Pradesh	NA	NA	NA	Yes	Healthcare providers	NA	Healthcare providers	Family members	Agree	Less than 100	None	Somewhat susceptible	Agree	Agree	Receive the vaccine as soon as it is available to me	NA	Strongly agree	Strongly agree	No	Yes	N/A â€“ I have already received a vaccine	NA	No, I was not given a choice	NA	Disagree	Disagree	Disagree	No	I don't know	Yes	No	I don't know	Yes	Yes
502	2021-02-21 06:36:00	2021-02-21 06:50:00	Medical doctor	NA	NA	Public sector institution	Yes	Yes	Covishield (AstraZeneca/Oxford/Serum Institute) vaccine	NA	37	Male	None	NA	Chhattisgarh	Yes	Yes	Yes	NA	Social media (Twitter, Whatsapp, Facebook etc)	NA	Social media (Twitter, Whatsapp, Facebook etc)	NA	Strongly Agree	Less than 100	2022-01-25	Not very susceptible	Strongly agree	Agree	Receive the vaccine as soon as it is available to me	NA	Agree	Strongly agree	No	Yes	Yes, I would only accept the Covishield (AstraZeneca/Oxford/Serum Institute) vaccine	NA	NA	NA	Agree	Neither agree nor disagree	Strongly agree	Yes	No	Yes	Yes	Yes	Yes	No
503	2021-02-21 06:41:00	2021-02-21 07:03:00	Other, specify:	NA	Rulal medical assistant RMA	Public sector institution	Yes	Yes	Covishield (AstraZeneca/Oxford/Serum Institute) vaccine	NA	41	Male	Other, specify	Rhinitis	Chhattisgarh	No	NA	NA	Yes	Radio/ television,Internet	NA	Internet	Newspaper/Magazines	Strongly Agree	Less than 100	None	Not at all susceptible	Strongly agree	Strongly agree	Receive the vaccine as soon as it is available to me	NA	Strongly agree	Strongly agree	No	Yes	Yes, I would only accept the Covishield (AstraZeneca/Oxford/Serum Institute) vaccine	NA	NA	NA	Disagree	Disagree	Disagree	Yes	No	Yes	Yes	Yes	No	Yes
504	2021-02-21 07:09:00	2021-02-21 07:25:00	Medical doctor	NA	NA	Public sector institution	Yes	Yes	Covaxin (Bharat Biotech) vaccine	NA	62	Male	Hypertension	NA	Bihar	No	NA	NA	Yes	Government source,Journal articles	NA	Government source	Internet	Agree	Less than 100	2022-01-25	Very susceptible	Strongly agree	Strongly agree	Receive the vaccine as soon as it is available to me	NA	Strongly agree	Strongly agree	No	Yes	N/A â€“ I have already received a vaccine	NA	No, I was not given a choice	NA	Strongly disagree	Strongly disagree	Strongly disagree	Yes	Yes	Yes	No	No	No	Yes
505	2021-02-21 07:45:00	2021-02-21 07:53:00	Medical doctor	NA	NA	Public sector institution	Yes	Yes	Covishield (AstraZeneca/Oxford/Serum Institute) vaccine	NA	62	Male	Hypertension,Chronic lung disease	NA	Jharkhand	No	NA	NA	Yes	Hospital website,Government source	NA	Government source	Radio/ television	Neither agree nor disagree	Less than 100	26 - 50	Somewhat susceptible	Neither agree nor disagree	Neither agree nor disagree	Receive the vaccine as soon as it is available to me	NA	Neither agree nor disagree	Agree	No	Yes	Yes, I would only accept the Covishield (AstraZeneca/Oxford/Serum Institute) vaccine	NA	NA	NA	Disagree	Disagree	Disagree	NA	NA	Yes	NA	NA	NA	NA
506	2021-02-21 08:14:00	2021-02-21 08:22:00	Medical doctor	NA	NA	Public sector institution	Yes	Yes	Covishield (AstraZeneca/Oxford/Serum Institute) vaccine	NA	39	Male	None	NA	Chhattisgarh	No	NA	NA	Yes	Radio/ television,Colleagues,Government source,Healthcare providers	NA	Radio/ television	Community members / Friends	Agree	Less than 100	2022-01-25	Very susceptible	Agree	Agree	Receive the vaccine as soon as it is available to me	NA	Agree	Agree	No	Yes	Yes, I would only accept the Covishield (AstraZeneca/Oxford/Serum Institute) vaccine	NA	NA	NA	Agree	NA	Disagree	Yes	NA	NA	NA	NA	NA	NA
507	2021-02-21 08:23:00	2021-02-21 08:42:00	Other, specify:	NA	Rural medical assistant	Public sector institution	Yes	Yes	Covishield (AstraZeneca/Oxford/Serum Institute) vaccine	NA	37	Female	None	NA	Chhattisgarh	No	NA	NA	Yes	Government source	NA	Government source	Community members / Friends	Agree	Less than 100	2022-01-25	Somewhat susceptible	Agree	Agree	Receive the vaccine as soon as it is available to me	NA	Agree	Agree	No	Yes	Yes, I would only accept the Covishield (AstraZeneca/Oxford/Serum Institute) vaccine	NA	NA	NA	Disagree	Agree	Disagree	No	No	Yes	Yes	Yes	Yes	Yes
508	2021-02-21 08:34:00	2021-02-21 08:44:00	Medical doctor	NA	NA	Public sector institution	Yes	No	NA	NA	66	Female	None	NA	Maharashtra	No	NA	NA	Yes	Radio/ television,Colleagues,Hospital website,Government source,Newspaper/Magazines,Community members / Friends,Healthcare providers	NA	Healthcare providers	Social media (Twitter, Whatsapp, Facebook etc)	Agree	None	None	Not very susceptible	Strongly agree	Strongly agree	Receive the vaccine as soon as it is available to me	NA	Strongly agree	Strongly agree	No	Yes	Yes, I would only accept the Covaxin (Bharat Biotech) vaccine	NA	NA	NA	NA	Disagree	Disagree	No	No	Yes	No	No	Yes	Yes
509	2021-02-21 10:03:00	2021-02-21 10:45:00	Medical doctor	NA	NA	Public sector institution	Yes	Yes	Covaxin (Bharat Biotech) vaccine	NA	34	Female	None	NA	Chhattisgarh	Yes	Yes	No	Yes	Radio/ television,Colleagues,Hospital website,Social media (Twitter, Whatsapp, Facebook etc),Government source,Journal articles,Newspaper/Magazines,Family members,Community members / Friends,Healthcare providers,I donâ€™t keep up to date,Internet	NA	Hospital website	Hospital website	Strongly Agree	250 â€“ 500	2022-01-25	Very susceptible	Strongly agree	Strongly agree	Receive the vaccine as soon as it is available to me	NA	Strongly agree	Strongly agree	No	Yes	Yes, I would only accept the Covaxin (Bharat Biotech) vaccine	NA	NA	NA	Disagree	Strongly agree	Agree	Yes	NA	Yes	Yes	No	Yes	No
510	2021-02-21 10:19:00	2021-02-21 10:48:00	Medical doctor	NA	NA	Public sector institution	Yes	Yes	Covishield (AstraZeneca/Oxford/Serum Institute) vaccine	NA	37	Female	None	NA	Chhattisgarh	No	NA	NA	Yes	Social media (Twitter, Whatsapp, Facebook etc)	NA	Social media (Twitter, Whatsapp, Facebook etc)	Community members / Friends	Disagree	Less than 100	26 - 50	Somewhat susceptible	Agree	Strongly agree	Receive the vaccine as soon as it is available to me	NA	Strongly agree	Strongly agree	No	I do not know / I would need more information	N/A â€“ I have already received a vaccine	NA	No, I was willing to accept ANY approved vaccine	NA	Agree	Agree	Agree	Yes	Yes	Yes	Yes	Yes	Yes	Yes
511	2021-02-21 10:50:00	2021-02-21 11:01:00	Medical doctor	NA	NA	Public sector institution	Yes	Yes	Covishield (AstraZeneca/Oxford/Serum Institute) vaccine	NA	37	Male	None	NA	Chhattisgarh	No	NA	NA	Yes	Radio/ television,Colleagues,Hospital website,Social media (Twitter, Whatsapp, Facebook etc),Government source,Newspaper/Magazines,Family members,Community members / Friends,Healthcare providers,Internet	NA	Radio/ television	Radio/ television	Agree	101 â€“ 250	2022-01-25	Somewhat susceptible	Strongly agree	Agree	Receive the vaccine as soon as it is available to me	NA	Strongly agree	Agree	No	Yes	Yes, I would only accept the Covishield (AstraZeneca/Oxford/Serum Institute) vaccine	NA	NA	NA	Agree	Agree	Agree	Yes	Yes	Yes	Yes	Yes	Yes	Yes
512	2021-02-21 10:37:00	2021-02-21 19:50:00	Other, specify:	NA	RMA	Public sector institution	Yes	Yes	Covishield (AstraZeneca/Oxford/Serum Institute) vaccine	NA	39	Female	None	NA	Chhattisgarh	No	NA	NA	Yes	Radio/ television,Social media (Twitter, Whatsapp, Facebook etc),Government source,Internet	NA	Government source	Social media (Twitter, Whatsapp, Facebook etc)	Agree	Less than 100	2022-01-25	Very susceptible	Agree	Agree	Receive the vaccine as soon as it is available to me	NA	Agree	Agree	No	Yes	Yes, I would only accept the Covishield (AstraZeneca/Oxford/Serum Institute) vaccine	NA	NA	NA	Disagree	Disagree	Neither agree nor disagree	Yes	No	Yes	Yes	Yes	Yes	Yes
513	2021-02-21 05:39:00	2021-02-21 23:36:00	Medical doctor	NA	NA	Public sector institution	Yes	Yes	Covishield (AstraZeneca/Oxford/Serum Institute) vaccine	NA	35	Male	None	NA	Chhattisgarh	No	NA	NA	Yes	Radio/ television,Hospital website,Social media (Twitter, Whatsapp, Facebook etc),Government source,Newspaper/Magazines	NA	Government source	Social media (Twitter, Whatsapp, Facebook etc)	Strongly Agree	Less than 100	2022-01-25	Somewhat susceptible	Strongly agree	Strongly agree	Receive the vaccine as soon as it is available to me	NA	Strongly agree	Strongly agree	No	Yes	Yes, I would only accept the Covishield (AstraZeneca/Oxford/Serum Institute) vaccine	NA	NA	NA	NA	NA	NA	NA	NA	NA	NA	NA	NA	NA
514	2021-02-21 23:38:00	2021-02-21 23:46:00	Other, specify:	NA	Rma	Public sector institution	Yes	Yes	Covishield (AstraZeneca/Oxford/Serum Institute) vaccine	NA	40	Male	Diabetes Mellitus	NA	Chhattisgarh	No	NA	NA	Yes	Government source,Healthcare providers	NA	Government source	Government source	Agree	Less than 100	2022-01-25	Somewhat susceptible	Strongly agree	Strongly agree	Receive the vaccine as soon as it is available to me	NA	Strongly agree	Strongly agree	No	Yes	Yes, I would only accept the Covishield (AstraZeneca/Oxford/Serum Institute) vaccine	NA	NA	NA	Agree	Agree	Disagree	No	No	Yes	Yes	No	Yes	Yes
515	2021-02-21 23:56:00	2021-02-22 00:06:00	Other, specify:	NA	Rural medical assistant	Public sector institution	Yes	Yes	Covishield (AstraZeneca/Oxford/Serum Institute) vaccine	NA	35	Male	None	NA	Chhattisgarh	No	NA	NA	Yes	Social media (Twitter, Whatsapp, Facebook etc),Government source,Journal articles	NA	Government source	Social media (Twitter, Whatsapp, Facebook etc)	Agree	Less than 100	51 - 75	Somewhat susceptible	Agree	Agree	Receive the vaccine as soon as it is available to me	NA	Agree	Agree	No	Yes	Yes, I would only accept the Covishield (AstraZeneca/Oxford/Serum Institute) vaccine	NA	NA	NA	Agree	Neither agree nor disagree	Agree	Yes	Yes	Yes	Yes	Yes	Yes	Yes
516	2021-02-22 00:10:00	2021-02-22 00:40:00	Medical doctor	NA	NA	Public sector institution	Yes	No	NA	NA	37	Male	None	NA	Chhattisgarh	No	NA	NA	Yes	Internet,Other, specify:	All above	Government source	Family members	Agree	Less than 100	2022-01-25	Very susceptible	Agree	Agree	Receive the vaccine as soon as it is available to me	NA	Strongly agree	Strongly agree	No	Yes	Yes, I would only accept the Covishield (AstraZeneca/Oxford/Serum Institute) vaccine	NA	NA	NA	Disagree	NA	Disagree	No	No	Yes	No	I don't know	I don't know	I don't know
517	2021-02-22 04:06:00	2021-02-22 04:19:00	Medical doctor	NA	NA	Public sector institution	Yes	Yes	Covishield (AstraZeneca/Oxford/Serum Institute) vaccine	NA	38	Female	None	NA	Chhattisgarh	NA	NA	NA	Yes	Government source,Journal articles,Internet	NA	Journal articles	Social media (Twitter, Whatsapp, Facebook etc)	Agree	Less than 100	None	Very susceptible	Strongly agree	Agree	Receive the vaccine as soon as it is available to me	NA	Agree	Agree	No	Yes	N/A â€“ I have already received a vaccine	NA	No, I was not given a choice	NA	Disagree	Strongly disagree	Strongly disagree	No	No	Yes	No	No	Yes	Yes
518	2021-02-22 07:17:00	2021-02-22 07:27:00	Registered Nurse	NA	NA	Public sector institution	Yes	Yes	NA	NA	31	Female	None	NA	NA	NA	NA	NA	Yes	Hospital website,Social media (Twitter, Whatsapp, Facebook etc),Government source,Healthcare providers,Internet	NA	Hospital website	Government source	Agree	Less than 100	2022-01-25	Very susceptible	Agree	Agree	Receive the vaccine as soon as it is available to me	NA	Agree	Agree	NA	Yes	N/A â€“ I have already received a vaccine	NA	No, I was not given a choice	NA	Agree	Disagree	Disagree	Yes	I don't know	Yes	I don't know	I don't know	Yes	Yes
519	2021-02-22 07:20:00	2021-02-22 07:40:00	Other, specify:	NA	Community health officer	Public sector institution	Yes	Yes	Covishield (AstraZeneca/Oxford/Serum Institute) vaccine	NA	38	Female	None	NA	Jharkhand	No	NA	NA	Yes	Social media (Twitter, Whatsapp, Facebook etc),Government source,Newspaper/Magazines,Family members,Community members / Friends,Internet	NA	Newspaper/Magazines	Newspaper/Magazines	Agree	Less than 100	2022-01-25	Not at all susceptible	Strongly agree	Agree	Receive the vaccine as soon as it is available to me	NA	Agree	Agree	Yes	Yes	No, I would accept ANY approved vaccine	NA	NA	NA	Agree	Agree	Agree	Yes	Yes	Yes	Yes	Yes	Yes	No
520	2021-02-22 07:33:00	2021-02-22 07:46:00	Medical doctor	NA	NA	Public sector institution	Yes	Yes	Covishield (AstraZeneca/Oxford/Serum Institute) vaccine	NA	51	Male	Hypertension	NA	Jharkhand	No	NA	NA	Yes	Social media (Twitter, Whatsapp, Facebook etc)	NA	Social media (Twitter, Whatsapp, Facebook etc)	Journal articles	Strongly Agree	Less than 100	2022-01-25	Very susceptible	Strongly agree	Strongly agree	Receive the vaccine as soon as it is available to me	NA	Strongly agree	Strongly agree	No	Yes	Yes, I would only accept the Covishield (AstraZeneca/Oxford/Serum Institute) vaccine	NA	NA	NA	Disagree	Disagree	Disagree	NA	NA	Yes	NA	NA	NA	NA
521	2021-02-22 07:41:00	2021-02-22 07:51:00	Public health professional (epidemiologist, surveillance team member, data collector, etc.)	NA	NA	Public sector institution	Yes	Yes	Covishield (AstraZeneca/Oxford/Serum Institute) vaccine	NA	40	Male	None	NA	Jharkhand	NA	NA	NA	Yes	Radio/ television,Social media (Twitter, Whatsapp, Facebook etc),Newspaper/Magazines,Internet	NA	Radio/ television	Journal articles	Agree	101 â€“ 250	2022-01-25	Not very susceptible	Agree	Agree	Receive the vaccine as soon as it is available to me	NA	Strongly agree	Agree	No	Yes	Yes, I would only accept the Covishield (AstraZeneca/Oxford/Serum Institute) vaccine	NA	NA	NA	Agree	Disagree	Disagree	NA	NA	NA	NA	NA	NA	NA
522	2021-02-22 07:48:00	2021-02-22 07:55:00	Medical doctor	NA	NA	Public sector institution	Yes	Yes	Covaxin (Bharat Biotech) vaccine	NA	29	Male	None	NA	Jharkhand	No	NA	NA	Yes	Radio/ television,Colleagues,Social media (Twitter, Whatsapp, Facebook etc),Government source,Newspaper/Magazines,Family members,Community members / Friends,Healthcare providers	NA	Government source	Hospital website	Agree	Less than 100	26 - 50	Somewhat susceptible	Neither agree nor disagree	Agree	Receive the vaccine as soon as it is available to me	NA	Agree	Neither agree nor disagree	No	Yes	Yes, but I am waiting for a different vaccine to be approved. Specify product:	NA	NA	NA	Disagree	Neither agree nor disagree	Neither agree nor disagree	NA	NA	Yes	NA	NA	NA	NA
523	2021-02-22 07:41:00	2021-02-22 08:01:00	Registered Nurse	NA	NA	Public sector institution	Yes	Yes	Covishield (AstraZeneca/Oxford/Serum Institute) vaccine	NA	37	Female	None	NA	Jharkhand	No	NA	NA	No	Hospital website,Social media (Twitter, Whatsapp, Facebook etc)	NA	Hospital website	Social media (Twitter, Whatsapp, Facebook etc)	Agree	Less than 100	2022-01-25	Not very susceptible	Agree	Agree	Receive the vaccine as soon as it is available to me	NA	Strongly agree	Strongly agree	No	Yes	Yes, I would only accept the Covishield (AstraZeneca/Oxford/Serum Institute) vaccine	NA	NA	NA	Neither agree nor disagree	Neither agree nor disagree	Agree	Yes	No	Yes	Yes	Yes	Yes	Yes
524	2021-02-22 07:17:00	2021-02-22 08:14:00	Registered Nurse	NA	NA	Public sector institution	Yes	Yes	Covishield (AstraZeneca/Oxford/Serum Institute) vaccine	NA	34	Male	None	NA	NA	No	NA	NA	No	Government source	NA	NA	NA	Agree	Less than 100	2022-01-25	Somewhat susceptible	Strongly agree	Strongly agree	Receive the vaccine as soon as it is available to me	NA	Strongly agree	NA	No	Yes	N/A â€“ I have already received a vaccine	NA	No, I was not given a choice	NA	NA	NA	NA	NA	NA	Yes	NA	NA	NA	NA
525	2021-02-22 07:48:00	2021-02-22 08:31:00	Other, specify:	NA	Community health office	Public sector institution	Yes	Yes	Covishield (AstraZeneca/Oxford/Serum Institute) vaccine	NA	32	Female	None	NA	Jharkhand	No	NA	NA	Yes	Radio/ television,Colleagues,Social media (Twitter, Whatsapp, Facebook etc),Government source,Newspaper/Magazines,Family members,Community members / Friends,Healthcare providers,Internet	NA	Social media (Twitter, Whatsapp, Facebook etc)	Journal articles	NA	Less than 100	2022-01-25	Not at all susceptible	Strongly agree	Strongly agree	Receive the vaccine as soon as it is available to me	NA	Agree	Agree	No	Yes	N/A â€“ I have already received a vaccine	NA	Other, specify:	NA	Disagree	Neither agree nor disagree	Disagree	Yes	Yes	Yes	No	Yes	I don't know	Yes
526	2021-02-22 08:39:00	2021-02-22 08:46:00	Other, specify:	NA	Community health offcer	Public sector institution	No	No	NA	NA	31	Female	None	NA	Jharkhand	Yes	Yes	Yes	Yes	Radio/ television,Colleagues,Hospital website,Social media (Twitter, Whatsapp, Facebook etc),Government source,Newspaper/Magazines,Family members,Community members / Friends,Healthcare providers,Internet	NA	Social media (Twitter, Whatsapp, Facebook etc)	Journal articles	Agree	Less than 100	2022-01-25	Not very susceptible	Strongly agree	Strongly agree	Receive the vaccine as soon as it is available to me	NA	Agree	Agree	No	I do not know / I would need more information	Yes, I would only accept the Covaxin (Bharat Biotech) vaccine	NA	NA	NA	Disagree	Neither agree nor disagree	Neither agree nor disagree	I don't know	I don't know	Yes	No	I don't know	I don't know	No
527	2021-02-22 08:31:00	2021-02-22 08:53:00	Registered Nurse	NA	NA	Public sector institution	NA	No	NA	NA	32	Female	None	NA	Jharkhand	NA	NA	NA	No	Radio/ television,Colleagues,Social media (Twitter, Whatsapp, Facebook etc),Government source,Newspaper/Magazines,Family members,Community members / Friends,Internet	NA	Social media (Twitter, Whatsapp, Facebook etc)	Hospital website	Agree	Less than 100	2022-01-25	Somewhat susceptible	Strongly agree	Strongly agree	I do not know	NA	Strongly agree	Agree	Yes	I do not know / I would need more information	No, I would NOT accept any currently approved vaccine	NA	NA	NA	NA	Neither agree nor disagree	Neither agree nor disagree	I don't know	I don't know	I don't know	I don't know	I don't know	I don't know	I don't know
528	2021-02-22 08:48:00	2021-02-22 08:59:00	Community Health Worker (ASHA, Anganwadi Worker, ANM)	NA	NA	Public sector institution	Yes	No	NA	NA	NA	Female	None	NA	Jharkhand	No	NA	NA	No	Radio/ television,Colleagues,Hospital website,Social media (Twitter, Whatsapp, Facebook etc),Government source,Journal articles,Newspaper/Magazines,Family members,Community members / Friends,Healthcare providers,Internet	NA	Social media (Twitter, Whatsapp, Facebook etc)	Social media (Twitter, Whatsapp, Facebook etc)	Agree	101 â€“ 250	More than 100	Not at all susceptible	Strongly agree	Strongly agree	Receive the vaccine as soon as it is available to me	NA	Strongly agree	Strongly agree	No	Yes	Yes, I would only accept the Covishield (AstraZeneca/Oxford/Serum Institute) vaccine	NA	NA	NA	Disagree	Disagree	Neither agree nor disagree	NA	No	Yes	No	I don't know	Yes	No
529	2021-02-22 09:13:00	2021-02-22 10:44:00	Registered Nurse	NA	NA	Public sector institution	Yes	Yes	Covishield (AstraZeneca/Oxford/Serum Institute) vaccine	NA	29	Female	None	NA	Jharkhand	Yes	Yes	No	Yes	Radio/ television,Colleagues,Hospital website,Social media (Twitter, Whatsapp, Facebook etc),Government source,Journal articles,Newspaper/Magazines,Family members,Community members / Friends,Healthcare providers,Internet	NA	Social media (Twitter, Whatsapp, Facebook etc)	NA	Agree	Less than 100	2022-01-25	Not at all susceptible	Strongly agree	Strongly agree	Receive the vaccine as soon as it is available to me	NA	Agree	Agree	No	Yes	Yes, I would only accept the Covishield (AstraZeneca/Oxford/Serum Institute) vaccine	NA	NA	NA	Agree	Neither agree nor disagree	Disagree	No	I don't know	Yes	Yes	No	Yes	No
530	2021-02-22 10:12:00	2021-02-22 11:16:00	Registered Nurse	NA	NA	Public sector institution	Yes	Yes	Covishield (AstraZeneca/Oxford/Serum Institute) vaccine	NA	38	Female	None	NA	Jharkhand	No	NA	NA	Yes	Radio/ television,Colleagues,Hospital website,Social media (Twitter, Whatsapp, Facebook etc),Government source,Journal articles,Newspaper/Magazines,Family members,Community members / Friends,Healthcare providers,Internet	NA	Radio/ television	Family members	Agree	101 â€“ 250	2022-01-25	Not very susceptible	Strongly agree	Strongly agree	Receive the vaccine as soon as it is available to me	NA	Strongly agree	Strongly agree	No	Yes	Yes, I would only accept the Covishield (AstraZeneca/Oxford/Serum Institute) vaccine	NA	NA	NA	Strongly disagree	Strongly disagree	Strongly disagree	No	No	Yes	Yes	I don't know	Yes	Yes
531	2021-02-22 19:03:00	2021-02-22 19:21:00	Public health professional (epidemiologist, surveillance team member, data collector, etc.)	NA	NA	Public sector institution	Yes	Yes	Covishield (AstraZeneca/Oxford/Serum Institute) vaccine	NA	50	Male	None	NA	Haryana	Yes	Yes	No	Yes	Social media (Twitter, Whatsapp, Facebook etc),Government source,Journal articles,Newspaper/Magazines,Healthcare providers	NA	Government source	Newspaper/Magazines	Agree	None	None	Somewhat susceptible	Agree	N/A â€“ I do not work in a hospital/clinic setting	Receive the vaccine as soon as it is available to me	NA	Neither agree nor disagree	Neither agree nor disagree	No	Yes	N/A â€“ I have already received a vaccine	NA	No, I was not given a choice	NA	Neither agree nor disagree	Neither agree nor disagree	Neither agree nor disagree	Yes	Yes	Yes	No	No	No	Yes
532	2021-02-22 19:29:00	2021-02-22 19:37:00	Public health professional (epidemiologist, surveillance team member, data collector, etc.)	NA	NA	Public sector institution	Yes	Yes	Covishield (AstraZeneca/Oxford/Serum Institute) vaccine	NA	32	Male	None	NA	Jharkhand	No	NA	NA	Yes	Social media (Twitter, Whatsapp, Facebook etc),Government source,Healthcare providers	NA	Government source	Community members / Friends	Agree	Less than 100	2022-01-25	Not at all susceptible	Agree	N/A â€“ I do not work in a hospital/clinic setting	Receive the vaccine as soon as it is available to me	NA	Strongly agree	Strongly agree	No	Yes	Yes, I would only accept the Covaxin (Bharat Biotech) vaccine	NA	NA	NA	Disagree	Agree	Disagree	Yes	No	Yes	Yes	No	No	No
533	2021-02-22 20:54:00	2021-02-22 21:06:00	Public health professional (epidemiologist, surveillance team member, data collector, etc.)	NA	NA	Public sector institution	Yes	Yes	Covishield (AstraZeneca/Oxford/Serum Institute) vaccine	NA	42	Male	None	NA	Haryana	NA	NA	NA	Yes	Radio/ television,Colleagues,Hospital website,Social media (Twitter, Whatsapp, Facebook etc),Government source,Journal articles,Newspaper/Magazines,Healthcare providers,Internet	NA	Government source	Social media (Twitter, Whatsapp, Facebook etc)	Agree	None	None	Not at all susceptible	Agree	Agree	Receive the vaccine as soon as it is available to me	NA	Agree	Strongly agree	NA	Yes	Yes, I would only accept the Covishield (AstraZeneca/Oxford/Serum Institute) vaccine	NA	NA	NA	Agree	Agree	Neither agree nor disagree	Yes	Yes	Yes	Yes	Yes	No	Yes
534	2021-02-22 21:11:00	2021-02-22 21:22:00	Public health professional (epidemiologist, surveillance team member, data collector, etc.)	NA	NA	Public sector institution	Yes	Yes	Covaxin (Bharat Biotech) vaccine	NA	35	Male	None	NA	Haryana	No	NA	NA	Yes	Colleagues,Social media (Twitter, Whatsapp, Facebook etc),Government source,Newspaper/Magazines,Family members,Healthcare providers,Other, specify:	Healthcare providers	Government source	Government source	Agree	None	None	NA	Strongly agree	Strongly agree	Receive the vaccine as soon as it is available to me	NA	Strongly agree	NA	NA	Yes	Yes, I would only accept the Covaxin (Bharat Biotech) vaccine	NA	NA	NA	NA	NA	NA	NA	NA	NA	NA	NA	NA	NA
535	2021-02-22 21:31:00	2021-02-22 21:38:00	Other, specify:	NA	Block Community Mobilizer	Public sector institution	Yes	Yes	Covishield (AstraZeneca/Oxford/Serum Institute) vaccine	NA	25	Male	None	NA	Haryana	No	NA	NA	No	Government source	NA	Government source	Government source	Strongly Agree	More than 500	None	Not at all susceptible	Strongly agree	Strongly agree	Receive the vaccine as soon as it is available to me	NA	Strongly agree	Strongly agree	No	No	Yes, I would only accept the Covishield (AstraZeneca/Oxford/Serum Institute) vaccine	NA	NA	NA	NA	NA	NA	I don't know	I don't know	I don't know	I don't know	I don't know	I don't know	I don't know
536	2021-02-22 21:22:00	2021-02-22 21:45:00	Other, specify:	NA	Community Health Officer	Public sector institution	Yes	Yes	Covishield (AstraZeneca/Oxford/Serum Institute) vaccine	NA	30	Female	None	NA	Haryana	No	NA	NA	Yes	Radio/ television,Social media (Twitter, Whatsapp, Facebook etc),Newspaper/Magazines,Community members / Friends	NA	NA	NA	Strongly Agree	101 â€“ 250	51 - 75	NA	Agree	Agree	Receive the vaccine as soon as it is available to me	NA	Agree	Strongly agree	No	Yes	No, I would accept ANY approved vaccine	NA	NA	NA	Disagree	Agree	Disagree	Yes	NA	Yes	Yes	Yes	NA	No
537	2021-02-22 21:40:00	2021-02-22 21:46:00	Other, specify:	NA	Community mobilizer	Public sector institution	Yes	Yes	Covishield (AstraZeneca/Oxford/Serum Institute) vaccine	NA	35	Female	None	NA	Haryana	No	NA	NA	Yes	Government source	NA	Healthcare providers	Other, specify:	Agree	Less than 100	2022-01-25	Very susceptible	Strongly agree	Strongly agree	Receive the vaccine as soon as it is available to me	NA	Strongly agree	Agree	No	Yes	Yes, I would only accept the Covishield (AstraZeneca/Oxford/Serum Institute) vaccine	NA	NA	NA	Disagree	Disagree	Disagree	No	No	Yes	Yes	No	No	Yes
538	2021-02-22 21:50:00	2021-02-22 22:04:00	Other, specify:	NA	CHO	Public sector institution	Yes	Yes	Covishield (AstraZeneca/Oxford/Serum Institute) vaccine	NA	33	Female	None	NA	Haryana	No	NA	NA	Yes	Healthcare providers	NA	Radio/ television	Healthcare providers	Agree	Less than 100	2022-01-25	Not very susceptible	Agree	Agree	Receive the vaccine as soon as it is available to me	NA	Agree	Agree	No	Yes	Yes, I would only accept the Covishield (AstraZeneca/Oxford/Serum Institute) vaccine	NA	NA	NA	Agree	Disagree	Agree	Yes	No	Yes	Yes	Yes	Yes	No
539	2021-02-22 08:04:00	2021-02-22 22:46:00	Other, specify:	NA	Community health officer	Public sector institution	No	Yes	Covishield (AstraZeneca/Oxford/Serum Institute) vaccine	NA	31	Female	None	NA	Jharkhand	No	NA	NA	Yes	Government source,Internet	NA	Healthcare providers	Social media (Twitter, Whatsapp, Facebook etc)	Agree	Less than 100	None	Somewhat susceptible	Strongly agree	Agree	Receive the vaccine as soon as it is available to me	NA	Neither agree nor disagree	Agree	No	Yes	Yes, I would only accept the Covishield (AstraZeneca/Oxford/Serum Institute) vaccine	NA	NA	NA	Disagree	Disagree	Disagree	No	No	Yes	No	Yes	No	Yes
540	2021-02-23 00:30:00	2021-02-23 00:37:00	Community Health Worker (ASHA, Anganwadi Worker, ANM)	NA	NA	Public sector institution	Yes	Yes	NA	NA	NA	NA	NA	NA	NA	NA	NA	NA	Yes	Hospital website	NA	Healthcare providers	Healthcare providers	Agree	Less than 100	76 - 100	Not very susceptible	Agree	Agree	Receive the vaccine as soon as it is available to me	NA	Agree	Agree	No	Yes	Yes, I would only accept the Covishield (AstraZeneca/Oxford/Serum Institute) vaccine	NA	NA	NA	Agree	Neither agree nor disagree	Neither agree nor disagree	Yes	No	Yes	Yes	No	No	Yes
541	2021-02-22 21:44:00	2021-02-23 00:41:00	Other, specify:	NA	Community health officer	Public sector institution	Yes	Yes	Covishield (AstraZeneca/Oxford/Serum Institute) vaccine	NA	28	Female	None	NA	NA	Yes	No	No	NA	Radio/ television,Colleagues,Social media (Twitter, Whatsapp, Facebook etc),Newspaper/Magazines,Internet	NA	NA	NA	Agree	101 â€“ 250	None	NA	Strongly agree	Agree	Receive the vaccine as soon as it is available to me	NA	Strongly agree	Agree	NA	Yes	N/A â€“ I have already received a vaccine	NA	Yes, I was only willing to accept the Covishield (AstraZeneca/Oxford/Serum Institute) vaccine	NA	NA	NA	NA	NA	NA	NA	NA	NA	NA	NA
542	2021-02-22 21:13:00	2021-02-23 01:40:00	Other, specify:	NA	Community Health Officer	Public sector institution	Yes	Yes	Covishield (AstraZeneca/Oxford/Serum Institute) vaccine	NA	33	Female	Other, specify	Allergic	Haryana	No	NA	NA	Yes	Hospital website,Newspaper/Magazines,Community members / Friends,Healthcare providers	NA	Radio/ television	Newspaper/Magazines	Agree	101 â€“ 250	More than 100	Not at all susceptible	Strongly agree	Strongly agree	I do not know	NA	Agree	Neither agree nor disagree	NA	Yes	Yes, I would only accept the Covishield (AstraZeneca/Oxford/Serum Institute) vaccine	NA	NA	NA	Agree	Agree	Agree	Yes	No	Yes	Yes	I don't know	Yes	Yes
543	2021-02-23 03:03:00	2021-02-23 03:36:00	Other, specify:	NA	CHO	Public sector institution	Yes	Yes	Covishield (AstraZeneca/Oxford/Serum Institute) vaccine	NA	34	Female	NA	NA	Jharkhand	Yes	Yes	No	NA	Radio/ television,Government source,Newspaper/Magazines	NA	Government source	Government source	NA	250 â€“ 500	26 - 50	Not at all susceptible	Agree	Neither agree nor disagree	Definitely not receive it	NA	Agree	Neither agree nor disagree	No	Yes	Yes, I would only accept the Covishield (AstraZeneca/Oxford/Serum Institute) vaccine	NA	NA	NA	Agree	Neither agree nor disagree	Neither agree nor disagree	Yes	NA	NA	NA	NA	NA	NA
544	2021-02-23 04:24:00	2021-02-23 04:42:00	Other, specify:	NA	NA	Public sector institution	Yes	Yes	Covishield (AstraZeneca/Oxford/Serum Institute) vaccine	NA	33	Female	Asthma	NA	Jharkhand	No	NA	NA	Yes	Radio/ television,Hospital website,Social media (Twitter, Whatsapp, Facebook etc),Government source,Newspaper/Magazines,Community members / Friends,Healthcare providers,Internet	NA	Healthcare providers	Social media (Twitter, Whatsapp, Facebook etc)	Agree	Less than 100	None	Very susceptible	Strongly agree	Agree	Receive the vaccine as soon as it is available to me	NA	Agree	Agree	No	Yes	No, I would accept ANY approved vaccine	NA	NA	NA	Strongly agree	Strongly agree	Strongly agree	Yes	No	Yes	No	No	Yes	Yes
545	2021-02-23 04:51:00	2021-02-23 05:20:00	Other, specify:	NA	CHO	Public sector institution	Yes	Yes	Covishield (AstraZeneca/Oxford/Serum Institute) vaccine	NA	28	Female	None	NA	Jharkhand	Yes	Yes	Yes	No	Social media (Twitter, Whatsapp, Facebook etc),Journal articles,Newspaper/Magazines,Healthcare providers,Internet	NA	Social media (Twitter, Whatsapp, Facebook etc)	NA	Agree	101 â€“ 250	More than 100	Somewhat susceptible	Agree	Agree	Receive the vaccine as soon as it is available to me	NA	Agree	Agree	No	Yes	Yes, I would only accept the Covishield (AstraZeneca/Oxford/Serum Institute) vaccine	NA	NA	NA	Agree	Agree	Disagree	Yes	No	Yes	No	I don't know	I don't know	Yes
546	2021-02-23 05:34:00	2021-02-23 06:11:00	Registered Nurse	NA	NA	Public sector institution	Yes	Yes	Covaxin (Bharat Biotech) vaccine	NA	38	Female	None	NA	Jharkhand	Yes	No	No	No	Government source,Newspaper/Magazines	NA	Government source	Community members / Friends	Neither agree nor disagree	Less than 100	2022-01-25	Very susceptible	Strongly agree	Strongly agree	Receive the vaccine as soon as it is available to me	NA	Agree	NA	Yes	Yes	Yes, I would only accept the Covaxin (Bharat Biotech) vaccine	NA	NA	NA	Disagree	Agree	Disagree	Yes	No	Yes	No	No	Yes	Yes
547	2021-02-23 06:02:00	2021-02-23 06:21:00	Medical doctor	NA	NA	Public sector institution	Yes	Yes	Covishield (AstraZeneca/Oxford/Serum Institute) vaccine	NA	47	Male	None	NA	Jammu and Kashmir	No	NA	NA	Yes	Radio/ television,Hospital website,Social media (Twitter, Whatsapp, Facebook etc),Government source,Journal articles,Newspaper/Magazines,Healthcare providers,Internet	NA	Hospital website	Social media (Twitter, Whatsapp, Facebook etc)	Agree	Less than 100	None	Somewhat susceptible	Strongly agree	Agree	Receive the vaccine as soon as it is available to me	NA	Strongly agree	Strongly agree	No	Yes	No, I would accept ANY approved vaccine	NA	NA	NA	Disagree	Disagree	Disagree	No	No	Yes	No	No	No	Yes
548	2021-02-23 06:14:00	2021-02-23 06:29:00	Other, specify:	NA	Community health officer.....(CHO)	Public sector institution	Yes	Yes	Covishield (AstraZeneca/Oxford/Serum Institute) vaccine	NA	30	Female	None	NA	Jharkhand	No	NA	NA	No	Radio/ television,Colleagues,Hospital website,Social media (Twitter, Whatsapp, Facebook etc),Government source,Journal articles,Newspaper/Magazines,Family members,Community members / Friends,Healthcare providers,Internet	NA	Social media (Twitter, Whatsapp, Facebook etc)	Family members	Strongly Agree	Less than 100	None	Somewhat susceptible	Strongly agree	Strongly agree	Receive the vaccine as soon as it is available to me	NA	Strongly agree	Strongly agree	No	Yes	Yes, I would only accept the Covishield (AstraZeneca/Oxford/Serum Institute) vaccine	NA	NA	NA	Disagree	Strongly agree	Disagree	Yes	No	Yes	Yes	Yes	Yes	Yes
549	2021-02-23 06:30:00	2021-02-23 06:42:00	Medical doctor	NA	NA	Public sector institution	Yes	Yes	Covishield (AstraZeneca/Oxford/Serum Institute) vaccine	NA	38	Male	None	NA	Jammu and Kashmir	Yes	Yes	Yes	Yes	Radio/ television,Colleagues,Hospital website,Social media (Twitter, Whatsapp, Facebook etc),Government source,Journal articles,Newspaper/Magazines,Family members,Community members / Friends,Healthcare providers,Internet	NA	Government source	Social media (Twitter, Whatsapp, Facebook etc)	Agree	250 â€“ 500	2022-01-25	Somewhat susceptible	Agree	Strongly agree	Receive the vaccine as soon as it is available to me	NA	Strongly agree	Strongly agree	No	Yes	Yes, I would only accept the Covishield (AstraZeneca/Oxford/Serum Institute) vaccine	NA	NA	NA	Strongly disagree	Strongly disagree	Strongly disagree	NA	NA	Yes	NA	NA	NA	NA
550	2021-02-23 06:43:00	2021-02-23 06:48:00	Medical doctor	NA	NA	Public sector institution	Yes	Yes	Covaxin (Bharat Biotech) vaccine	NA	35	Male	None	NA	Jammu and Kashmir	No	NA	NA	Yes	Radio/ television,Social media (Twitter, Whatsapp, Facebook etc),Government source,Internet	NA	Internet	Colleagues	Strongly Agree	101 â€“ 250	None	Not at all susceptible	Strongly agree	Strongly agree	Receive the vaccine as soon as it is available to me	NA	Strongly agree	Strongly agree	No	Yes	Yes, I would only accept the Covaxin (Bharat Biotech) vaccine	NA	NA	NA	Neither agree nor disagree	Neither agree nor disagree	Neither agree nor disagree	I don't know	I don't know	I don't know	No	I don't know	I don't know	Yes
551	2021-02-23 06:47:00	2021-02-23 06:58:00	Hospital paramedical workers (X-ray technician, phlebotomist, physical therapist, nutritionist)	NA	NA	Public sector institution	Yes	Yes	Covishield (AstraZeneca/Oxford/Serum Institute) vaccine	NA	37	Male	Diabetes Mellitus	NA	Jammu and Kashmir	NA	NA	NA	Yes	Social media (Twitter, Whatsapp, Facebook etc),Government source,Newspaper/Magazines,Internet	NA	Government source	Community members / Friends	Strongly Agree	Less than 100	2022-01-25	Extremely susceptible	Strongly agree	Disagree	Receive the vaccine as soon as it is available to me	NA	Agree	NA	No	I do not know / I would need more information	Yes, I would only accept the Covishield (AstraZeneca/Oxford/Serum Institute) vaccine	NA	NA	NA	Disagree	Disagree	Disagree	NA	NA	Yes	NA	NA	NA	NA
552	2021-02-23 06:50:00	2021-02-23 07:14:00	Registered Nurse	NA	NA	Public sector institution	Yes	Yes	Covishield (AstraZeneca/Oxford/Serum Institute) vaccine	NA	34	Female	None	NA	Jharkhand	No	NA	NA	No	Radio/ television,Social media (Twitter, Whatsapp, Facebook etc),Newspaper/Magazines,Family members,Community members / Friends,Internet	NA	Radio/ television	Government source	Strongly Agree	Less than 100	I do not know	Somewhat susceptible	Strongly agree	Strongly agree	Receive the vaccine as soon as it is available to me	NA	Strongly agree	Agree	No	Yes	N/A â€“ I have already received a vaccine	NA	No, I was not given a choice	NA	Agree	Strongly agree	Disagree	Yes	No	Yes	No	No	No	Yes
553	2021-02-23 07:55:00	2021-02-23 08:05:00	Other, specify:	NA	Community health officer	Public sector institution	Yes	Yes	Covishield (AstraZeneca/Oxford/Serum Institute) vaccine	NA	32	Male	None	NA	Haryana	Yes	Yes	No	Yes	Radio/ television,Colleagues,Social media (Twitter, Whatsapp, Facebook etc),Government source,Journal articles,Newspaper/Magazines,Community members / Friends,Healthcare providers	NA	Government source	Social media (Twitter, Whatsapp, Facebook etc)	Agree	Less than 100	2022-01-25	Very susceptible	Agree	Strongly agree	Other, Specify	I had received already.	Strongly agree	Strongly agree	NA	Yes	N/A â€“ I have already received a vaccine	NA	No, I was willing to accept ANY approved vaccine	NA	Strongly agree	Strongly agree	NA	No	I don't know	I don't know	No	I don't know	No	No
554	2021-02-23 06:58:00	2021-02-23 08:09:00	Other, specify:	NA	Pharmacist	Public sector institution	Yes	Yes	Covishield (AstraZeneca/Oxford/Serum Institute) vaccine	NA	57	Male	Hypertension	NA	Jammu and Kashmir	NA	NA	NA	Yes	Radio/ television,Social media (Twitter, Whatsapp, Facebook etc),Healthcare providers,Internet	NA	Internet	Family members	Neither agree nor disagree	Less than 100	More than 100	Somewhat susceptible	Strongly agree	Strongly agree	Other, Specify	Already received	Strongly agree	Strongly agree	NA	Yes	N/A â€“ I have already received a vaccine	NA	No, I was not given a choice	NA	Strongly disagree	Strongly disagree	Disagree	Yes	NA	NA	NA	NA	NA	NA
555	2021-02-23 07:37:00	2021-02-23 08:20:00	Other, specify:	NA	Community health officer	Public sector institution	Yes	Yes	Covishield (AstraZeneca/Oxford/Serum Institute) vaccine	NA	35	Female	None	NA	Haryana	No	NA	NA	Yes	Radio/ television,Newspaper/Magazines,Community members / Friends,Healthcare providers,Internet	NA	Internet	Community members / Friends	Strongly Agree	None	None	Not very susceptible	Strongly agree	Strongly agree	Receive the vaccine as soon as it is available to me	NA	Strongly agree	Strongly agree	NA	Yes	N/A â€“ I have already received a vaccine	NA	No, I was not given a choice	NA	Disagree	Disagree	Strongly disagree	I don't know	I don't know	Yes	Yes	I don't know	I don't know	I don't know
556	2021-02-23 08:05:00	2021-02-23 08:21:00	Public health professional (epidemiologist, surveillance team member, data collector, etc.)	NA	NA	Private sector institution	Yes	Yes	Covishield (AstraZeneca/Oxford/Serum Institute) vaccine	NA	34	Male	None	NA	NA	NA	NA	NA	Yes	Radio/ television,Government source,Newspaper/Magazines	NA	Government source	Community members / Friends	Strongly Agree	None	None	Somewhat susceptible	Strongly agree	Agree	Receive the vaccine as soon as it is available to me	NA	Agree	Agree	No	Yes	Yes, I would only accept the Covishield (AstraZeneca/Oxford/Serum Institute) vaccine	NA	NA	NA	Agree	Agree	Disagree	No	No	Yes	Yes	Yes	Yes	Yes
557	2021-02-23 08:24:00	2021-02-23 08:28:00	Medical doctor	NA	NA	Public sector institution	Yes	Yes	Covishield (AstraZeneca/Oxford/Serum Institute) vaccine	NA	38	Female	Asthma	NA	Haryana	Yes	Yes	No	Yes	Radio/ television,Colleagues,Social media (Twitter, Whatsapp, Facebook etc),Government source,Newspaper/Magazines,Family members,Community members / Friends,Healthcare providers,Internet	NA	Government source	Social media (Twitter, Whatsapp, Facebook etc)	Agree	101 â€“ 250	2022-01-25	Somewhat susceptible	Strongly agree	Agree	Receive the vaccine as soon as it is available to me	NA	Strongly agree	Agree	NA	Yes	Yes, I would only accept the Covishield (AstraZeneca/Oxford/Serum Institute) vaccine	NA	NA	NA	Disagree	Disagree	Disagree	NA	NA	Yes	NA	NA	NA	NA
558	2021-02-23 08:29:00	2021-02-23 08:40:00	Public health professional (epidemiologist, surveillance team member, data collector, etc.)	NA	NA	Public sector institution	Yes	Yes	Covishield (AstraZeneca/Oxford/Serum Institute) vaccine	NA	52	Male	Hypertension,Diabetes Mellitus	NA	Haryana	No	NA	NA	Yes	Radio/ television,Hospital website,Social media (Twitter, Whatsapp, Facebook etc),Government source,Journal articles,Newspaper/Magazines,Family members,Community members / Friends,Healthcare providers,Internet	NA	Internet	Journal articles	Strongly Agree	Less than 100	76 - 100	Somewhat susceptible	Strongly agree	Strongly agree	Receive the vaccine as soon as it is available to me	NA	Strongly agree	Strongly agree	No	Yes	Yes, I would only accept the Covishield (AstraZeneca/Oxford/Serum Institute) vaccine	NA	NA	NA	Disagree	Disagree	Disagree	Yes	No	Yes	Yes	No	Yes	Yes
559	2021-02-21 02:12:00	2021-02-23 08:54:00	Medical doctor	NA	NA	Public sector institution	Yes	Yes	Covishield (AstraZeneca/Oxford/Serum Institute) vaccine	NA	38	Female	None	NA	Chhattisgarh	NA	NA	NA	Yes	Radio/ television,Government source,Healthcare providers	NA	Healthcare providers	Social media (Twitter, Whatsapp, Facebook etc)	Agree	Less than 100	None	Very susceptible	Agree	Agree	Receive the vaccine as soon as it is available to me	NA	Agree	Agree	No	Yes	No, I would accept ANY approved vaccine	NA	NA	NA	NA	NA	NA	NA	NA	NA	NA	NA	NA	NA
560	2021-02-23 08:55:00	2021-02-23 09:04:00	Medical doctor	NA	NA	Public sector institution	NA	Yes	Covishield (AstraZeneca/Oxford/Serum Institute) vaccine	NA	26	Female	None	NA	Haryana	No	NA	NA	No	Radio/ television,Government source	NA	Government source	Social media (Twitter, Whatsapp, Facebook etc)	Neither agree nor disagree	None	2022-01-25	Not very susceptible	Agree	Agree	Only receive the vaccine if Iâ€™m required to for work	NA	Agree	Strongly agree	No	I do not know / I would need more information	Yes, I would only accept the Covishield (AstraZeneca/Oxford/Serum Institute) vaccine	NA	NA	NA	Disagree	Disagree	Strongly disagree	I don't know	I don't know	Yes	No	Yes	I don't know	Yes
561	2021-02-23 09:01:00	2021-02-23 09:08:00	Registered Nurse	NA	NA	Public sector institution	Yes	Yes	Covishield (AstraZeneca/Oxford/Serum Institute) vaccine	NA	29	Female	None	NA	Haryana	No	NA	NA	No	Social media (Twitter, Whatsapp, Facebook etc)	NA	Government source	I donâ€™t keep up to date	Agree	Less than 100	2022-01-25	Somewhat susceptible	Agree	Agree	Receive the vaccine as soon as it is available to me	NA	Agree	Agree	No	Yes	NA	NA	NA	NA	NA	NA	NA	NA	NA	NA	NA	NA	NA	NA
562	2021-02-23 09:27:00	2021-02-23 09:34:00	Other, specify:	NA	Information assistant	Public sector institution	Yes	Yes	Covishield (AstraZeneca/Oxford/Serum Institute) vaccine	NA	27	Male	Hypertension	NA	Haryana	Yes	Yes	No	No	Social media (Twitter, Whatsapp, Facebook etc)	NA	NA	NA	Agree	Less than 100	2022-01-25	Not at all susceptible	Strongly agree	Agree	Receive the vaccine as soon as it is available to me	NA	Neither agree nor disagree	Agree	Yes	Yes	Yes, I would only accept the Covishield (AstraZeneca/Oxford/Serum Institute) vaccine	NA	NA	NA	Neither agree nor disagree	Disagree	Strongly agree	NA	Yes	NA	NA	NA	NA	NA
563	2021-02-23 09:26:00	2021-02-23 09:37:00	Community Health Worker (ASHA, Anganwadi Worker, ANM)	NA	NA	Public sector institution	Yes	Yes	Covishield (AstraZeneca/Oxford/Serum Institute) vaccine	NA	41	Male	None	NA	NA	Yes	Yes	No	Yes	Radio/ television,Government source,Newspaper/Magazines	NA	Healthcare providers	Government source	Strongly Agree	Less than 100	76 - 100	Not at all susceptible	Strongly agree	Strongly agree	Only receive the vaccine if Iâ€™m required to for work	NA	Strongly agree	Strongly agree	Yes	Yes	Yes, I would only accept the Covishield (AstraZeneca/Oxford/Serum Institute) vaccine	NA	NA	NA	Strongly agree	Strongly agree	Strongly agree	Yes	NA	NA	NA	NA	NA	NA
564	2021-02-23 09:27:00	2021-02-23 09:37:00	Non-Healthcare Frontline Worker, specify:	accountant	NA	Public sector institution	NA	No	NA	NA	24	Female	None	NA	Haryana	No	NA	NA	Yes	Radio/ television,Colleagues,Hospital website,Social media (Twitter, Whatsapp, Facebook etc),Internet	NA	Radio/ television	Colleagues	Strongly Agree	Less than 100	2022-01-25	Not very susceptible	Strongly agree	Agree	Receive the vaccine as soon as it is available to me	NA	Agree	Strongly agree	Yes	I do not know / I would need more information	Yes, I would only accept the Covishield (AstraZeneca/Oxford/Serum Institute) vaccine	NA	NA	NA	Neither agree nor disagree	Disagree	Neither agree nor disagree	No	No	I don't know	I don't know	Yes	Yes	Yes
565	2021-02-23 09:37:00	2021-02-23 09:44:00	Public health professional (epidemiologist, surveillance team member, data collector, etc.)	NA	NA	Public sector institution	Yes	Yes	Covishield (AstraZeneca/Oxford/Serum Institute) vaccine	NA	35	Female	Hypertension	NA	Haryana	Yes	Yes	No	Yes	Radio/ television,Colleagues,Hospital website,Social media (Twitter, Whatsapp, Facebook etc),Government source,Healthcare providers	NA	Government source	Internet	Strongly Agree	Less than 100	None	Somewhat susceptible	Strongly agree	Strongly agree	Receive the vaccine as soon as it is available to me	NA	Strongly agree	Strongly agree	No	Yes	No, I would accept ANY approved vaccine	NA	NA	NA	Strongly disagree	Disagree	Strongly agree	No	No	Yes	No	No	No	No
566	2021-02-23 09:31:00	2021-02-23 09:48:00	Public health professional (epidemiologist, surveillance team member, data collector, etc.)	NA	NA	NA	Yes	Yes	Covaxin (Bharat Biotech) vaccine	NA	35	Male	None	NA	Haryana	No	NA	NA	Yes	Radio/ television,Colleagues,Hospital website,Social media (Twitter, Whatsapp, Facebook etc),Government source,Journal articles,Newspaper/Magazines,Community members / Friends,Healthcare providers,Internet	NA	Government source	Newspaper/Magazines	Agree	Less than 100	2022-01-25	Not very susceptible	Strongly agree	Agree	Receive the vaccine as soon as it is available to me	NA	Strongly agree	Agree	Yes	Yes	Yes, I would only accept the Covaxin (Bharat Biotech) vaccine	NA	NA	NA	Agree	NA	NA	Yes	NA	Yes	Yes	Yes	Yes	Yes
567	2021-02-23 10:12:00	2021-02-23 10:21:00	Other, specify:	NA	Account Assistant cum Information Assistant	Public sector institution	Yes	Yes	Covaxin (Bharat Biotech) vaccine	NA	42	Male	None	NA	Haryana	No	NA	NA	Yes	Radio/ television,Hospital website,Social media (Twitter, Whatsapp, Facebook etc),Government source,Newspaper/Magazines,Family members,Community members / Friends,Healthcare providers,Internet	NA	Government source	Government source	Strongly Agree	Less than 100	26 - 50	Somewhat susceptible	Strongly agree	Agree	Receive the vaccine as soon as it is available to me	NA	Strongly agree	Strongly agree	NA	Yes	Yes, I would only accept the Covaxin (Bharat Biotech) vaccine	NA	NA	NA	Strongly agree	Strongly agree	Agree	Yes	No	Yes	Yes	Yes	No	Yes
568	2021-02-23 10:26:00	2021-02-23 10:33:00	Medical doctor	NA	NA	Public sector institution	Yes	Yes	Covishield (AstraZeneca/Oxford/Serum Institute) vaccine	NA	39	Male	None	NA	Haryana	Yes	Yes	No	Yes	Radio/ television,Colleagues,Hospital website,Social media (Twitter, Whatsapp, Facebook etc),Government source,Journal articles,Newspaper/Magazines,Family members,Community members / Friends,Healthcare providers,Internet	NA	Government source	Social media (Twitter, Whatsapp, Facebook etc)	Strongly Agree	250 â€“ 500	2022-01-25	Somewhat susceptible	Strongly agree	Strongly agree	Receive the vaccine as soon as it is available to me	NA	Strongly agree	Strongly agree	No	Yes	Yes, I would only accept the Covishield (AstraZeneca/Oxford/Serum Institute) vaccine	NA	NA	NA	Strongly disagree	Strongly disagree	Strongly disagree	No	Yes	Yes	No	No	No	Yes
569	2021-02-23 10:20:00	2021-02-23 10:43:00	Non-Healthcare Frontline Worker, specify:	Block asha cordinator	NA	Public sector institution	Yes	Yes	Covishield (AstraZeneca/Oxford/Serum Institute) vaccine	NA	39	Female	Other, specify	Body or head pain	Haryana	No	NA	NA	Yes	Government source,Healthcare providers	NA	NA	NA	Agree	Less than 100	2022-01-25	Somewhat susceptible	Strongly agree	Agree	Other, Specify	I have already received a vaccine	Strongly agree	NA	No	Yes	N/A â€“ I have already received a vaccine	NA	No, I was willing to accept ANY approved vaccine	NA	Strongly disagree	Strongly disagree	Disagree	Yes	No	Yes	Yes	I don't know	Yes	Yes
570	2021-02-23 10:35:00	2021-02-23 10:46:00	Medical doctor	NA	NA	Public sector institution	Yes	Yes	Covishield (AstraZeneca/Oxford/Serum Institute) vaccine	NA	37	Male	None	NA	Haryana	No	NA	NA	Yes	Radio/ television,Colleagues,Social media (Twitter, Whatsapp, Facebook etc),Government source,Journal articles,Newspaper/Magazines,Internet	NA	Government source	Social media (Twitter, Whatsapp, Facebook etc)	Neither agree nor disagree	250 â€“ 500	2022-01-25	Somewhat susceptible	Agree	Agree	Receive the vaccine as soon as it is available to me	NA	Neither agree nor disagree	Agree	No	Yes	N/A â€“ I have already received a vaccine	NA	No, I was not given a choice	NA	Disagree	Disagree	Disagree	No	No	Yes	Yes	No	No	Yes
571	2021-02-23 11:00:00	2021-02-23 11:15:00	Medical doctor	NA	NA	Public sector institution	Yes	Yes	Covishield (AstraZeneca/Oxford/Serum Institute) vaccine	NA	38	Female	Other, specify	Thyroid	Haryana	No	NA	NA	Yes	Radio/ television,Colleagues,Social media (Twitter, Whatsapp, Facebook etc),Government source,Newspaper/Magazines,Healthcare providers,Internet,Other, specify:	Seniors	Healthcare providers	Social media (Twitter, Whatsapp, Facebook etc)	Agree	250 â€“ 500	2022-01-25	Very susceptible	Strongly agree	Strongly agree	Receive the vaccine as soon as it is available to me	NA	Neither agree nor disagree	Neither agree nor disagree	No	Yes	N/A â€“ I have already received a vaccine	NA	No, I was not given a choice	NA	Neither agree nor disagree	Neither agree nor disagree	Neither agree nor disagree	NA	NA	Yes	NA	NA	NA	NA
572	2021-02-23 17:19:00	2021-02-23 17:24:00	Registered Nurse	NA	NA	Public sector institution	Yes	Yes	Covishield (AstraZeneca/Oxford/Serum Institute) vaccine	NA	25	Female	None	NA	Haryana	No	NA	NA	Yes	Colleagues,Social media (Twitter, Whatsapp, Facebook etc),Government source,Newspaper/Magazines,Community members / Friends,Healthcare providers,Internet	NA	Colleagues	Social media (Twitter, Whatsapp, Facebook etc)	Strongly Agree	Less than 100	2022-01-25	Somewhat susceptible	Agree	Strongly agree	Receive the vaccine as soon as it is available to me	NA	Strongly agree	Strongly agree	No	Yes	Yes, I would only accept the Covishield (AstraZeneca/Oxford/Serum Institute) vaccine	NA	NA	NA	Strongly disagree	Strongly disagree	Disagree	Yes	NA	NA	NA	NA	NA	NA
573	2021-02-23 18:56:00	2021-02-23 19:03:00	Medical doctor	NA	NA	Public sector institution	Yes	Yes	Covishield (AstraZeneca/Oxford/Serum Institute) vaccine	NA	36	Male	None	NA	Haryana	No	NA	NA	Yes	Radio/ television,Colleagues,Hospital website,Social media (Twitter, Whatsapp, Facebook etc),Government source,Journal articles,Newspaper/Magazines,Community members / Friends,Healthcare providers,Internet	NA	Government source	Other, specify:	Strongly Agree	More than 500	2022-01-25	Very susceptible	Strongly agree	Strongly agree	Receive the vaccine as soon as it is available to me	NA	Agree	Strongly agree	No	Yes	N/A â€“ I have already received a vaccine	NA	No, I was not given a choice	NA	Disagree	Strongly disagree	Strongly disagree	I don't know	I don't know	I don't know	I don't know	I don't know	I don't know	I don't know
574	2021-02-23 20:07:00	2021-02-23 20:17:00	Medical doctor	NA	NA	Public sector institution	Yes	Yes	Covishield (AstraZeneca/Oxford/Serum Institute) vaccine	NA	46	Male	Hypertension	NA	Jammu and Kashmir	No	NA	NA	Yes	Radio/ television,Colleagues,Social media (Twitter, Whatsapp, Facebook etc),Government source,Journal articles,Newspaper/Magazines,Family members,Healthcare providers,Internet	NA	Healthcare providers	Community members / Friends	Strongly Agree	101 â€“ 250	2022-01-25	Somewhat susceptible	Strongly agree	Strongly agree	Receive the vaccine as soon as it is available to me	NA	Strongly agree	Strongly agree	No	Yes	Yes, I would only accept the Covishield (AstraZeneca/Oxford/Serum Institute) vaccine	NA	NA	NA	Disagree	Disagree	Disagree	Yes	NA	Yes	NA	NA	NA	Yes
575	2021-02-23 20:19:00	2021-02-23 20:27:00	Admission/reception clerk	NA	NA	Public sector institution	Yes	Yes	Covishield (AstraZeneca/Oxford/Serum Institute) vaccine	NA	32	Male	None	NA	Haryana	No	NA	NA	Yes	Radio/ television,Colleagues,Hospital website,Social media (Twitter, Whatsapp, Facebook etc),Government source,Journal articles,Newspaper/Magazines,Family members,Community members / Friends,Healthcare providers,Internet	NA	Government source	I donâ€™t keep up to date	Agree	Less than 100	2022-01-25	Not very susceptible	Agree	Agree	Receive the vaccine as soon as it is available to me	NA	Agree	Agree	NA	Yes	Yes, I would only accept the Covishield (AstraZeneca/Oxford/Serum Institute) vaccine	NA	NA	NA	Disagree	Disagree	Disagree	NA	NA	NA	NA	NA	NA	NA
576	2021-02-23 20:25:00	2021-02-23 20:33:00	Medical doctor	NA	NA	Public sector institution	NA	Yes	Covishield (AstraZeneca/Oxford/Serum Institute) vaccine	NA	35	Male	None	NA	Jammu and Kashmir	No	NA	NA	Yes	Social media (Twitter, Whatsapp, Facebook etc),Internet	NA	Social media (Twitter, Whatsapp, Facebook etc)	Community members / Friends	Strongly Agree	Less than 100	2022-01-25	Very susceptible	Strongly agree	Agree	Other, Specify	I had already received Covishield	Agree	Agree	No	Yes	Yes, I would only accept the Covishield (AstraZeneca/Oxford/Serum Institute) vaccine	NA	NA	NA	Agree	Disagree	Disagree	Yes	No	Yes	No	No	No	No
577	2021-02-23 20:31:00	2021-02-23 20:43:00	Medical doctor	NA	NA	Public sector institution	Yes	Yes	Covishield (AstraZeneca/Oxford/Serum Institute) vaccine	NA	50	Male	None	NA	Jammu and Kashmir	Yes	Yes	No	Yes	Hospital website	NA	Hospital website	Community members / Friends	Strongly Agree	Less than 100	2022-01-25	Somewhat susceptible	Strongly agree	Strongly agree	Other, Specify	Already vaccinated	Strongly agree	Strongly agree	No	Yes	Yes, I would only accept the Covishield (AstraZeneca/Oxford/Serum Institute) vaccine	NA	NA	NA	Strongly disagree	Strongly disagree	Strongly disagree	NA	NA	Yes	NA	NA	NA	NA
578	2021-02-23 20:42:00	2021-02-23 20:52:00	Medical doctor	NA	NA	Public sector institution	Yes	Yes	Covaxin (Bharat Biotech) vaccine	NA	50	Female	None	NA	Jammu and Kashmir	NA	NA	NA	Yes	Journal articles	NA	Government source	Community members / Friends	Agree	Less than 100	2022-01-25	Somewhat susceptible	Agree	Agree	Receive the vaccine as soon as it is available to me	NA	Agree	Agree	No	Yes	N/A â€“ I have already received a vaccine	NA	Yes, I was only willing to accept the Covaxin (Bharat Biotech) vaccine	NA	Disagree	Disagree	Disagree	No	No	Yes	No	No	No	Yes
579	2021-02-23 21:06:00	2021-02-23 21:20:00	Medical doctor	NA	NA	Public sector institution	Yes	Yes	Covishield (AstraZeneca/Oxford/Serum Institute) vaccine	NA	31	Female	None	NA	Haryana	No	NA	NA	Yes	Radio/ television,Colleagues,Hospital website,Social media (Twitter, Whatsapp, Facebook etc),Government source,Newspaper/Magazines	NA	Government source	Social media (Twitter, Whatsapp, Facebook etc)	Agree	Less than 100	2022-01-25	Somewhat susceptible	Agree	Agree	Receive the vaccine as soon as it is available to me	NA	Agree	Strongly agree	No	Yes	N/A â€“ I have already received a vaccine	NA	No, I was willing to accept ANY approved vaccine	NA	Disagree	Disagree	Disagree	NA	NA	Yes	NA	NA	NA	Yes
580	2021-02-23 21:11:00	2021-02-23 21:22:00	Medical doctor	NA	NA	NA	Yes	Yes	Covishield (AstraZeneca/Oxford/Serum Institute) vaccine	NA	55	Male	None	NA	Jammu and Kashmir	Yes	Yes	No	Yes	Social media (Twitter, Whatsapp, Facebook etc),Government source,Internet	NA	Internet	NA	Agree	Less than 100	2022-01-25	Somewhat susceptible	Agree	Agree	Wait until itâ€™s been available for 6 months, to see how it affects other people	NA	Agree	Agree	NA	Yes	Yes, I would only accept the Covishield (AstraZeneca/Oxford/Serum Institute) vaccine	NA	NA	NA	NA	NA	Neither agree nor disagree	No	No	I don't know	Yes	Yes	Yes	Yes
581	2021-02-23 21:10:00	2021-02-23 21:24:00	Other, specify:	NA	Community health officer	Public sector institution	Yes	Yes	Covishield (AstraZeneca/Oxford/Serum Institute) vaccine	NA	31	Female	None	NA	Haryana	No	NA	NA	Yes	Radio/ television,Colleagues,Social media (Twitter, Whatsapp, Facebook etc),Government source,Newspaper/Magazines,Family members,Community members / Friends,Healthcare providers,Internet	NA	Government source	Colleagues	Agree	101 â€“ 250	2022-01-25	Somewhat susceptible	Strongly agree	Strongly agree	Receive the vaccine as soon as it is available to me	NA	Agree	Agree	No	Yes	N/A â€“ I have already received a vaccine	NA	No, I was willing to accept ANY approved vaccine	NA	Neither agree nor disagree	Neither agree nor disagree	Disagree	NA	NA	Yes	NA	NA	NA	NA
582	2021-02-23 21:49:00	2021-02-23 22:00:00	Other, specify:	NA	Information Assistant	Public sector institution	Yes	Yes	Covishield (AstraZeneca/Oxford/Serum Institute) vaccine	NA	31	Male	None	NA	Haryana	No	NA	NA	No	Hospital website,Social media (Twitter, Whatsapp, Facebook etc),Government source,Healthcare providers,Internet	NA	Hospital website	Government source	Agree	Less than 100	2022-01-25	Not at all susceptible	Strongly agree	Strongly agree	Other, Specify	Already vaccinated	Agree	Agree	No	Yes	Yes, I would only accept the Covishield (AstraZeneca/Oxford/Serum Institute) vaccine	NA	NA	NA	Disagree	Disagree	Disagree	Yes	Yes	Yes	Yes	Yes	Yes	Yes
583	2021-02-23 21:51:00	2021-02-23 22:03:00	Non-Healthcare Frontline Worker, specify:	Community health officer	NA	Public sector institution	Yes	Yes	Covishield (AstraZeneca/Oxford/Serum Institute) vaccine	NA	28	Female	None	NA	Haryana	Yes	Yes	No	Yes	Newspaper/Magazines,Community members / Friends	NA	Newspaper/Magazines	NA	Neither agree nor disagree	Less than 100	I do not know	NA	Strongly agree	Strongly agree	Other, Specify	I am already vaccinated	Strongly agree	Strongly agree	No	Yes	N/A â€“ I have already received a vaccine	NA	No, I was not given a choice	NA	Disagree	Strongly disagree	Disagree	No	No	Yes	No	No	No	No
584	2021-02-23 20:20:00	2021-02-24 00:07:00	Public health professional (epidemiologist, surveillance team member, data collector, etc.)	NA	NA	Public sector institution	Yes	Yes	Covishield (AstraZeneca/Oxford/Serum Institute) vaccine	NA	35	Male	None	NA	Jammu and Kashmir	No	NA	NA	NA	Radio/ television,Colleagues,Hospital website,Social media (Twitter, Whatsapp, Facebook etc),Government source,Internet	NA	Radio/ television	Hospital website	Agree	None	None	NA	Strongly agree	Agree	Other, Specify	Already received	Agree	Agree	No	Yes	Yes, I would only accept the Covishield (AstraZeneca/Oxford/Serum Institute) vaccine	NA	NA	NA	Neither agree nor disagree	Neither agree nor disagree	Disagree	No	Yes	Yes	Yes	I don't know	Yes	Yes
585	2021-02-24 00:03:00	2021-02-24 00:48:00	Medical doctor	NA	NA	Public sector institution	Yes	Yes	Covishield (AstraZeneca/Oxford/Serum Institute) vaccine	NA	50	Male	None	NA	Jammu and Kashmir	No	NA	NA	Yes	Colleagues,Hospital website,Government source	NA	Government source	Social media (Twitter, Whatsapp, Facebook etc)	Strongly Agree	None	None	Very susceptible	Strongly agree	Strongly agree	Receive the vaccine as soon as it is available to me	NA	Agree	Strongly agree	No	Yes	Yes, I would only accept the Covishield (AstraZeneca/Oxford/Serum Institute) vaccine	NA	NA	NA	Strongly disagree	Disagree	Disagree	I don't know	I don't know	Yes	No	No	No	Yes
586	2021-02-23 06:39:00	2021-02-24 01:05:00	Registered Nurse	NA	NA	Public sector institution	No	No	NA	NA	30	Female	None	NA	Jharkhand	No	NA	NA	No	Radio/ television,Social media (Twitter, Whatsapp, Facebook etc),Government source,Newspaper/Magazines,Internet	NA	Internet	Internet	Strongly Agree	101 â€“ 250	More than 100	Not at all susceptible	Strongly agree	Strongly agree	Definitely not receive it	NA	Agree	Agree	No	No	No, I would NOT accept any currently approved vaccine	NA	NA	NA	Disagree	Disagree	Disagree	Yes	Yes	No	Yes	No	No	No
587	2021-02-24 06:47:00	2021-02-24 07:01:00	Public health professional (epidemiologist, surveillance team member, data collector, etc.)	NA	NA	Public sector institution	Yes	Yes	Covishield (AstraZeneca/Oxford/Serum Institute) vaccine	NA	36	Female	None	NA	Haryana	Yes	Yes	No	No	Radio/ television,Social media (Twitter, Whatsapp, Facebook etc),Government source,Journal articles,Healthcare providers,I donâ€™t keep up to date,Internet	NA	Government source	Social media (Twitter, Whatsapp, Facebook etc)	Agree	More than 500	More than 100	Extremely susceptible	Strongly agree	Strongly agree	Other, Specify	I have taken both doses.	Strongly agree	Strongly agree	No	Yes	N/A â€“ I have already received a vaccine	NA	No, I was willing to accept ANY approved vaccine	NA	Disagree	Disagree	Disagree	No	Yes	Yes	Yes	Yes	Yes	Yes
588	2021-02-24 07:02:00	2021-02-24 07:25:00	Medical doctor	NA	NA	Public sector institution	Yes	Yes	Covishield (AstraZeneca/Oxford/Serum Institute) vaccine	NA	33	Male	None	NA	Haryana	Yes	No	No	Yes	Radio/ television,Colleagues,Social media (Twitter, Whatsapp, Facebook etc),Government source,Newspaper/Magazines,Family members,Community members / Friends,Internet	NA	Newspaper/Magazines	Social media (Twitter, Whatsapp, Facebook etc)	Strongly Agree	101 â€“ 250	2022-01-25	Somewhat susceptible	Agree	Agree	Receive the vaccine as soon as it is available to me	NA	Agree	Agree	No	I do not know / I would need more information	N/A â€“ I have already received a vaccine	NA	No, I was willing to accept ANY approved vaccine	NA	Strongly agree	Agree	Disagree	Yes	No	Yes	No	No	No	No
[truncated: 36 more rows]
[truncated: 17 more columns]
